# Supplementary material for: SARS-CoV-2 nsp3 and nsp4 are minimal constituents of a pore spanning replication organelle
Source: Nat Commun. 2023 Nov 30;14:7894. doi: 10.1038/s41467-023-43666-5 (PMC10689437; doi:10.1038/s41467-023-43666-5)
Supplement: Supplementary file 10 — Source Data [file 41467_2023_43666_MOESM10_ESM.xlsx]

## Sheet: Figure 2c-d
Figure 2c	anti HA
Figure 2d	anti V5

## Sheet: Figure 3j-l
Figure 3j					Figure 3k							Figure 3l
DMV radius					Luminal space							Nearest pore
	nsp3-4	ΔUbl1-Mac1	ΔUbl1-Ubl2			Construct	Mean luminal space (nm)	Luminal space 1 (pixel)	Luminal space 2 (pixel)	Luminal space 3 (pixel)			nsp3-4	ΔUbl1-Mac1	ΔUbl1-Ubl2
	45.7072	44.8448	60.368			nsp3-4	18.1104	21	22	20			0.029738	0.029859	0.031947
	39.6704	49.1568	63.8176				16.6731	20	22	16			0.031656	0.034281	0.031665
	41.3952	45.7072	71.5792				14.3733	18	14	18			0.03116	0.02993	0.026912
	43.9824	55.1936	58.6432				14.9483	19	17	16			0.033938	0.026123	0.027544
	41.3952	36.2208	53.4688				14.9483	17	16	19			0.034826	0.028019	0.034904
	41.3952	38.808	64.68				16.0981	19	19	18			0.033586	0.02988	0.023334
	51.744	56.9184	66.4048				15.5232	20	16	18			0.034544	0.030018	0.029274
	37.9456	60.368	69.8544				15.8107	19	16	20			0.036691	0.029893	0.029269
	56.9184	64.68	62.0928				15.8107	17	17	21			0.030832	0.035416	0.026056
	40.5328	38.808	56.056				14.0859	17	16	16			0.037844	0.029267	0.030604
	48.2944	60.368	61.2304				16.0981	19	19	18			0.031871	0.036431	0.035024
	42.2576	64.68	68.1296				15.8107	16	18	21			0.030929	0.025813
	47.432	49.1568					16.9605	21	18	20
	38.808	50.0192					16.0981	19	19	18
	48.2944	35.3584					15.8107	19	18	18
	45.7072	37.0832					17.5355	20	21	20
	42.2576	36.2208					17.5355	19	22	20
	43.9824	59.5056					16.9605	21	19	19
	51.744	51.744				ΔUbl1-Mac1	19.5477	24	25	19
	47.432	43.12					16.6731	21	19	18
	31.9088	56.9184					16.6731	19	20	19
	39.6704	57.7808					14.9483	16	18	18
	39.6704	47.432					16.6731	18	19	21
	39.6704	45.7072					14.9483	17	19	16
	37.0832	56.056					15.5232	19	17	18
	41.3952	48.2944					17.248	23	18	19
	42.2576	60.368					15.8107	16	17	22
	42.2576	47.432					15.8107	20	18	17
	39.6704	58.6432					15.5232	19	17	18
	38.808	44.8448					16.9605	20	19	20
	43.12	36.2208					17.5355	20	18	23
	33.6336	58.6432					16.6731	17	21	20
	42.2576	47.432					13.5109	14	17	16
	49.1568	40.5328					16.3856	19	21	17
	50.0192	57.7808					18.1104	20	22	21
	56.056	34.496				ΔUbl1-Ubl2	18.9728	23	21	22
	50.8816	48.2944					15.8107	19	18	18
	50.8816	62.9552					17.248	20	21	19
	55.1936	41.3952					19.8352	24	25	20
	60.368	46.5696					15.2357	17	17	19
	49.1568	53.4688					18.6853	22	23	20
	50.0192	52.6064					16.9605	22	20	17
	50.8816	54.3312					16.6731	17	23	18
	51.744	46.5696					16.3856	19	18	20
	60.368	53.4688					18.3979	23	20	21
	62.0928	52.6064					15.5232	18	18	18
	50.0192	58.6432					16.3856	20	19	18
	40.5328	58.6432					16.9605	19	19	21
	62.0928	41.3952					16.6731	18	19	21
	47.432	58.6432					15.8107	18	17	20
	43.12	51.744				GG>AA	12.5537	17	17	13
	42.2576	54.3312					14.9576	19	19	18
	48.2944	40.5328					13.8892	18	17	17
	34.496	51.744					13.0879	18	14	17
	38.808	33.6336					14.4234	21	16	17
	41.3952	66.4048					14.4234	18	18	18
	43.9824	66.4048					12.5537	15	16	16
	41.3952	61.2304					13.6221	18	17	16
	47.432	52.6064					12.5537	15	16	16
	40.5328	57.7808					13.355	17	17	16
	45.7072	48.2944					13.0879	16	17	16
	45.7072	68.992					12.0195	15	15	15
	41.3952	58.6432					13.355	17	17	16
	51.744	36.2208					13.0879	16	17	16
	51.744	50.8816					13.0879	16	15	18
	44.8448	47.432					12.5537	13	16	18
	44.8448	47.432					12.5537	16	15	16
	44.8448	60.368					12.8208	17	15	16
	40.5328	51.744					12.5537	16	15	16
	43.12	75.8912
	42.2576	58.6432
	52.6064	56.9184
	43.9824	62.0928
	52.6064	44.8448
	46.5696	58.6432
	40.5328	64.68
	36.2208	34.496
	31.0464	41.3952
	51.744	39.6704
	48.2944	77.616
	56.9184	38.808
	41.3952	39.6704
	50.8816	53.4688
	43.9824	46.5696
	34.496	50.0192
	38.808	50.0192
	41.3952	45.7072
	41.3952	50.0192
	43.9824	50.0192

## Sheet: Figure 4g
Figure 4g
DMV membrane curvature
	radius of contour circle (IMOD)
		Inner membrane (outer leaflet) (unbinned pixels)	nm	1/r	outer membrane (outer leaflet)	diameter	nm	1/r
	Nsp3-4	202.1	43.5728	0.0229501	267.3	115.26	57.6299	0.0173521
	ΔUbl1-Mac1	204.4	44.0686	0.0226919	332.4	143.331	71.6654	0.0139537
	ΔUbl1-Ubl2	215.2	46.3971	0.0215531	600.4	258.892	129.446	0.00772521

## Sheet: Figure 4h
Nsp3-4 slice 155									concave
Distance_(microns)	Gray_Value	Gray invert	Gray set 0	Gray/max	Distance in nm	0.5 gray value	diameter	radius	1/r	matlab x	matlab y
0	0.95312	-0.95312	0	0	0	3.952		1.976	0.506073	1.559	0.502
0.0002156	0.8036	-0.8036	0.14952	0.0449228	0.2156					5.511	0.502
0.0004312	0.59414	-0.59414	0.35898	0.107854	0.4312
0.0006468	0.35416	-0.35416	0.59896	0.179955	0.6468
0.0008624	0.0747	-0.0747	0.87842	0.263918	0.8624
0.001078	-0.20717	0.20717	1.16029	0.348605	1.078
0.0012936	-0.50936	0.50936	1.46248	0.439397	1.2936
0.0015092	-0.79807	0.79807	1.75119	0.526139	1.5092
0.0017248	-1.09472	1.09472	2.04784	0.615266	1.7248
0.0019404	-1.37179	1.37179	2.32491	0.698511	1.9404
0.002156	-1.63912	1.63912	2.59224	0.778829	2.156
0.0023716	-1.86203	1.86203	2.81515	0.845802	2.3716
0.0025872	-2.05535	2.05535	3.00847	0.903884	2.5872
0.0028028	-2.1981	2.1981	3.15122	0.946773	2.8028
0.0030184	-2.29766	2.29766	3.25078	0.976685	3.0184
0.003234	-2.35131	2.35131	3.30443	0.992804	3.234
0.0034496	-2.37526	2.37526	3.32838	1	3.4496
0.0036652	-2.37374	2.37374	3.32686	0.999543	3.6652
0.0038808	-2.33813	2.33813	3.29125	0.988844	3.8808
0.0040964	-2.26961	2.26961	3.22273	0.968258	4.0964
0.004312	-2.15474	2.15474	3.10786	0.933746	4.312
0.0045276	-2.00028	2.00028	2.9534	0.887339	4.5276
0.0047432	-1.78766	1.78766	2.74078	0.823458	4.7432
0.0049588	-1.5453	1.5453	2.49842	0.750641	4.9588
0.0051744	-1.26869	1.26869	2.22181	0.667535	5.1744
0.00539	-0.9926	0.9926	1.94572	0.584585	5.39
0.0056056	-0.69473	0.69473	1.64785	0.495091	5.6056
0.0058212	-0.41287	0.41287	1.36599	0.410407	5.8212
0.0060368	-0.11825	0.11825	1.07137	0.321889	6.0368
0.0062524	0.15602	-0.15602	0.7971	0.239486	6.2524
0.006468	0.4263	-0.4263	0.52682	0.158281	6.468
0.0066836	0.66012	-0.66012	0.293	0.0880308	6.6836
Ubl1-Mac1, 161
Distance_(microns)	Gray_Value	Gray invert	Gray set 0	Gray/max	Distance in nm	0.5 gray value	diameter	radius	1/r	matlab x	matlab y
0	0.48123	-0.48123	0	0	0	2.945		1.4725	0.679117	1.232	0.501
0.0002156	0.2886	-0.2886	0.19263	0.0721671	0.2156					4.177	0.501
0.0004312	0.06627	-0.06627	0.41496	0.155461	0.4312
0.0006468	-0.17869	0.17869	0.65992	0.247233	0.6468
0.0008624	-0.44775	0.44775	0.92898	0.348034	0.8624
0.001078	-0.72983	0.72983	1.21106	0.453713	1.078
0.0012936	-1.01978	1.01978	1.50101	0.56234	1.2936
0.0015092	-1.30264	1.30264	1.78387	0.668311	1.5092
0.0017248	-1.56824	1.56824	2.04947	0.767816	1.7248
0.0019404	-1.80066	1.80066	2.28189	0.85489	1.9404
0.002156	-1.98874	1.98874	2.46997	0.925353	2.156
0.0023716	-2.12032	2.12032	2.60155	0.974648	2.3716
0.0025872	-2.18799	2.18799	2.66922	1	2.5872
0.0028028	-2.18762	2.18762	2.66885	0.999861	2.8028
0.0030184	-2.11871	2.11871	2.59994	0.974045	3.0184
0.003234	-1.98681	1.98681	2.46804	0.92463	3.234
0.0034496	-1.79826	1.79826	2.27949	0.853991	3.4496
0.0036652	-1.56647	1.56647	2.0477	0.767153	3.6652
0.0038808	-1.30139	1.30139	1.78262	0.667843	3.8808
0.0040964	-1.02004	1.02004	1.50127	0.562438	4.0964
0.004312	-0.73116	0.73116	1.21239	0.454211	4.312
0.0045276	-0.45082	0.45082	0.93205	0.349184	4.5276
0.0047432	-0.18263	0.18263	0.66386	0.248709	4.7432
0.0049588	0.0611	-0.0611	0.42013	0.157398	4.9588
Ubl1-Ubl2 slice 153
Distance_(microns)	Gray_Value	Gray invert	Gray set 0	Gray/max	Distance in nm	0.5 gray value	diameter	radius	1/r	matlab x	matlab y
0	0.158973	-0.158973	0	0	0	2.162	2.162	1.081	0.925069	0.885	0.5
0.0002156	0.08333	-0.08333	0.075643	0.102836	0.2156					3.047	0.501
0.0004312	-0.015373	0.015373	0.174346	0.237022	0.4312
0.0006468	-0.117232	0.117232	0.276205	0.375499	0.6468
0.0008624	-0.228005	0.228005	0.386978	0.526094	0.8624
0.001078	-0.33294	0.33294	0.491913	0.668753	1.078
0.0012936	-0.42567	0.42567	0.584643	0.794818	1.2936
0.0015092	-0.504968	0.504968	0.663941	0.902624	1.5092
0.0017248	-0.551287	0.551287	0.71026	0.965594	1.7248
0.0019404	-0.576595	0.576595	0.735568	1	1.9404
0.002156	-0.557221	0.557221	0.716194	0.973661	2.156
0.0023716	-0.517494	0.517494	0.676467	0.919653	2.3716
0.0025872	-0.446669	0.446669	0.605642	0.823366	2.5872
0.0028028	-0.356412	0.356412	0.515385	0.700663	2.8028
0.0030184	-0.255528	0.255528	0.414501	0.563511	3.0184
0.003234	-0.141544	0.141544	0.300517	0.408551	3.234
0.0034496	-0.038078	0.038078	0.197051	0.26789	3.4496
0.0036652	0.062573	-0.062573	0.0964	0.131055	3.6652
0.0038808	0.145407	-0.145407	0.013566	0.0184429	3.8808

## Sheet: Figure 4i
nsp3-4	Obj	Con	x	y	z	Curvature (micron-1)	Curvature (nm-1)	Obj	Max Curv			ΔUbl1-Mac1	Obj	Con	x	y	z	Curvature (micron-1)	Curvature (nm-1)	Obj	Max Curv			ΔUbl1-Ubl2	Obj	Con	x	y	z	Curvature (micron-1)	Curvature (nm-1)	Obj	Max Curv
	1	1	6.87	62.88	124	0	0	1	0.210295				1	1	9.5	64.9	129	0	0	1	0.210213				1	1	9.7	66.5	129	0	0	1	0.204869
	1	1	8.13	63.63	124	35.2209	0.0352209	2	0.208138				1	1	10.7	64.9	129	17.9805	0.0179805	2	0.209102				1	1	10.7	66.9	129	38.2354	0.0382354	2	0.199686
	1	1	9.38	64.13	124	0	0						1	1	12.5	65.1	129	18.8918	0.0188918						1	1	13.3	67.7	129	39.8399	0.0398399
	1	1	10.63	64.88	124	32.9436	0.0329436						1	1	15.9	65.9	129	20.3841	0.0203841						1	1	17.5	68.7	129	44.1254	0.0441254
	1	1	11.88	65.62	124	31.355	0.031355						1	1	18.7	66.1	129	25.9538	0.0259538						1	1	21.7	69.9	129	47.3086	0.0473086
	1	1	13.13	66.38	124	30.1958	0.0301958						1	1	21.5	66.7	129	29.9814	0.0299814						1	1	25.5	70.7	129	49.7687	0.0497687
	1	1	14.87	66.88	124	0	0						1	1	25.7	67.1	129	38.7026	0.0387026						1	1	29.1	71.9	129	54.6045	0.0546045
	1	1	17.62	67.38	124	29.4266	0.0294266						1	1	30.1	67.7	129	48.8775	0.0488775						1	1	32.5	72.3	129	62.238	0.062238
	1	1	20.38	68.37	124	29.6407	0.0296407						1	1	33.5	68.1	129	60.3472	0.0603472						1	1	36.7	72.9	129	71.3398	0.0713398
	1	1	22.88	68.87	124	31.8216	0.0318216						1	1	36.3	68.7	129	72.6728	0.0726728						1	1	40.5	73.3	129	80.9385	0.0809385
	1	1	24.87	69.62	124	34.3748	0.0343748						1	1	39.1	68.9	129	78.8776	0.0788776						1	1	45.9	73.7	129	95.2603	0.0952603
	1	1	27.62	70.12	124	37.4739	0.0374739						1	1	42.5	69.1	129	91.1452	0.0911452						1	1	51.1	73.7	129	104.61	0.10461
	1	1	31.13	70.62	124	45.4629	0.0454629						1	1	46.3	69.5	129	102.838	0.102838						1	1	54.5	73.7	129	113.785	0.113785
	1	1	34.12	71.12	124	50.0422	0.0500422						1	1	49.5	69.5	129	108.5	0.1085						1	1	57.7	73.7	129	118.392	0.118392
	1	1	37.62	71.38	124	60.5389	0.0605389						1	1	51.7	69.5	129	114.154	0.114154						1	1	61.7	73.1	129	134.578	0.134578
	1	1	41.62	71.88	124	72.0826	0.0720826						1	1	54.7	69.5	129	124.957	0.124957						1	1	63.5	72.3	129	142.559	0.142559
	1	1	45.13	72.12	124	84.1928	0.0841928						1	1	57.1	69.5	129	130.118	0.130118						1	1	67.7	71.1	129	159.694	0.159694
	1	1	47.37	72.38	124	90.2433	0.0902433						1	1	59.3	69.5	129	135.597	0.135597						1	1	71.5	70.1	129	173.286	0.173286
	1	1	50.38	72.38	124	102.646	0.102646						1	1	61.5	69.5	129	145.979	0.145979						1	1	73.9	69.1	129	180.784	0.180784
	1	1	53.62	73.13	124	108.62	0.10862						1	1	64.5	69.1	129	159.019	0.159019						1	1	75.1	68.3	129	184.311	0.184311
	1	1	54.88	73.13	124	114.34	0.11434						1	1	66.7	68.3	129	168.188	0.168188						1	1	76.1	67.3	129	187.494	0.187494
	1	1	57.37	73.63	124	125.067	0.125067						1	1	68.9	67.3	129	176.703	0.176703						1	1	77.1	65.5	129	191.542	0.191542
	1	1	58.62	73.63	124	130.852	0.130852						1	1	70.5	66.1	129	182.82	0.18282						1	1	78.3	63.5	129	195.093	0.195093
	1	1	60.62	73.63	124	140.182	0.140182						1	1	72.7	64.7	129	189.517	0.189517						1	1	79.1	61.5	129	197.448	0.197448
	1	1	64.12	73.63	124	155.28	0.15528						1	1	73.9	63.7	129	192.761	0.192761						1	1	79.5	60.3	129	198.334	0.198334
	1	1	68.62	73.13	124	170.438	0.170438						1	1	75.1	62.1	129	196.062	0.196062						1	1	80.1	58.1	129	199.21	0.19921
	1	1	70.12	72.88	124	174.635	0.174635						1	1	75.9	60.9	129	197.871	0.197871						1	1	80.3	57.1	129	199.269	0.199269
	1	1	71.38	72.62	124	178.008	0.178008						1	1	76.7	59.1	129	199.687	0.199687						1	1	80.7	55.1	129	198.685	0.198685
	1	1	72.88	71.62	124	182.018	0.182018						1	1	77.3	57.5	129	200.539	0.200539						1	1	80.7	53.1	129	197.297	0.197297
	1	1	74.62	70.38	124	186.447	0.186447						1	1	77.7	55.7	129	200.685	0.200685						1	1	80.7	50.7	129	194.546	0.194546
	1	1	76.12	69.12	124	189.762	0.189762						1	1	77.9	53.7	129	200.067	0.200067						1	1	80.3	48.1	129	190.231	0.190231
	1	1	77.12	67.87	124	192.088	0.192088						1	1	77.9	51.3	129	198.393	0.198393						1	1	79.5	46.5	129	186.53	0.18653
	1	1	78.12	66.62	124	193.951	0.193951						1	1	77.9	49.1	129	195.639	0.195639						1	1	78.7	44.7	129	181.69	0.18169
	1	1	78.38	65.38	124	195.2	0.1952						1	1	77.9	47.5	129	193.028	0.193028						1	1	77.7	42.9	129	175.592	0.175592
	1	1	79.12	64.13	124	196.229	0.196229						1	1	77.7	45.7	129	189.2	0.1892						1	1	76.3	41.1	129	168.043	0.168043
	1	1	79.38	62.88	124	196.764	0.196764						1	1	77.1	43.7	129	184.057	0.184057						1	1	75.3	39.9	129	162.305	0.162305
	1	1	79.38	61.62	124	197.09	0.19709						1	1	76.1	42.1	129	178.518	0.178518						1	1	73.3	38.5	129	152.5	0.1525
	1	1	79.38	60.12	124	197.003	0.197003						1	1	75.1	40.9	129	173.135	0.173135						1	1	71.5	37.1	129	142.506	0.142506
	1	1	79.38	58.13	124	196.12	0.19612						1	1	73.7	39.1	129	169.125	0.169125						1	1	69.5	36.1	129	141.606	0.141606
	1	1	79.38	56.62	124	194.973	0.194973						1	1	71.3	36.3	129	163.05	0.16305						1	1	67.7	35.1	129	136.461	0.136461
	1	1	79.38	55.12	124	193.175	0.193175						1	1	69.9	34.9	129	158.762	0.158762						1	1	65.7	34.1	129	130.138	0.130138
	1	1	78.62	52.88	124	189.608	0.189608						1	1	68.1	33.3	129	152.148	0.152148						1	1	63.7	33.1	129	123.902	0.123902
	1	1	78.12	50.88	124	185.376	0.185376						1	1	66.3	32.3	129	146.853	0.146853						1	1	61.5	31.9	129	116.326	0.116326
	1	1	77.38	49.12	124	180.753	0.180753						1	1	63.3	30.7	129	139.452	0.139452						1	1	59.9	31.1	129	112.154	0.112154
	1	1	76.12	46.38	124	171.813	0.171813						1	1	60.9	29.5	129	130.384	0.130384						1	1	57.9	30.3	129	106.406	0.106406
	1	1	74.88	44.37	124	163.495	0.163495						1	1	58.7	28.5	129	122.335	0.122335						1	1	56.3	29.9	129	102.781	0.102781
	1	1	73.62	42.13	124	153.602	0.153602						1	1	56.3	27.5	129	112.947	0.112947						1	1	53.9	29.1	129	94.7498	0.0947498
	1	1	72.38	40.12	124	144.139	0.144139						1	1	53.9	26.1	129	108.104	0.108104						1	1	51.7	28.3	129	87.2291	0.0872291
	1	1	71.12	38.37	124	135.009	0.135009						1	1	51.7	25.1	129	99.7154	0.0997154						1	1	49.5	27.5	129	79.7738	0.0797738
	1	1	69.62	36.38	124	132.343	0.132343						1	1	49.1	23.9	129	88.6905	0.0886905						1	1	47.3	26.9	129	76.2703	0.0762703
	1	1	68.62	34.62	124	127.891	0.127891						1	1	47.9	23.1	129	85.6309	0.0856309						1	1	44.3	25.5	129	63.7293	0.0637293
	1	1	67.12	32.88	124	122.324	0.122324						1	1	45.9	22.1	129	77.6875	0.0776875						1	1	42.3	25.1	129	57.6236	0.0576236
	1	1	65.62	31.38	124	117.601	0.117601						1	1	44.3	21.5	129	72.7724	0.0727724						1	1	39.9	24.3	129	52.9072	0.0529072
	1	1	64.38	30.62	124	111.754	0.111754						1	1	42.7	20.9	129	67.6309	0.0676309						1	1	38.1	24.1	129	45.2543	0.0452543
	1	1	62.87	29.87	124	109.166	0.109166						1	1	40.5	19.9	129	58.0257	0.0580257						1	1	35.7	23.3	129	41.2768	0.0412768
	1	1	60.37	28.87	124	106.742	0.106742						1	1	38.1	18.9	129	48.1137	0.0481137						1	1	33.9	22.7	129	37.2153	0.0372153
	1	1	57.87	27.87	124	100.696	0.100696						1	1	36.3	18.1	129	42.4448	0.0424448						1	1	32.7	22.3	129	32.8604	0.0328604
	1	1	55.13	27.38	124	94.9394	0.0949394						1	1	35.3	17.5	129	40.6642	0.0406642						1	1	31.3	21.9	129	30.7102	0.0307102
	1	1	52.62	26.38	124	93.9956	0.0939956						1	1	33.9	17.1	129	38.3397	0.0383397						1	1	29.3	21.3	129	27.4055	0.0274055
	1	1	50.38	26.13	124	90.7737	0.0907737						1	1	32.9	16.5	129	33.3351	0.0333351						1	1	27.9	20.9	129	26.5261	0.0265261
	1	1	47.87	25.12	124	85.6823	0.0856823						1	1	31.9	16.1	129	32.5044	0.0325044						1	1	26.9	20.7	129	24.5287	0.0245287
	1	1	45.62	23.87	124	85.6467	0.0856467						1	1	30.9	15.5	129	27.32	0.02732						1	1	25.7	20.1	129	23.7223	0.0237223
	1	1	43.62	23.37	124	83.0256	0.0830256						1	2	10.9	63.5	124	0	0						1	1	24.7	19.7	129	23.8204	0.0238204
	1	1	41.62	22.63	124	79.8025	0.0798025						1	2	11.9	63.9	124	30.4847	0.0304847						1	2	9.3	64.1	124	0	0
	1	1	39.12	21.88	124	74.0965	0.0740965						1	2	12.9	63.9	124	0	0						1	2	11.7	64.3	124	14.1115	0.0141115
	1	1	36.62	20.88	124	66.7302	0.0667302						1	2	15.7	64.3	124	34.1325	0.0341325						1	2	17.1	64.9	124	18.8631	0.0188631
	1	1	34.88	20.38	124	63.1711	0.0631711						1	2	19.5	64.9	124	41.3522	0.0413522						1	2	21.9	65.9	124	24.2114	0.0242114
	1	1	31.88	18.87	124	55.2744	0.0552744						1	2	22.9	65.3	124	49.0837	0.0490837						1	2	27.1	66.7	124	33.7385	0.0337385
	1	1	29.12	17.87	124	41.4053	0.0414053						1	2	26.9	65.9	124	56.3388	0.0563388						1	2	31.1	67.1	124	40.2065	0.0402065
	1	1	27.12	16.63	124	29.743	0.029743						1	2	30.7	66.3	124	63.954	0.063954						1	2	34.3	67.7	124	47.7933	0.0477933
	1	2	6.12	59.62	129	0	0						1	2	34.3	67.7	124	72.8463	0.0728463						1	2	37.3	68.1	124	51.9898	0.0519898
	1	2	6.87	60.62	129	40.1592	0.0401592						1	2	36.1	68.1	124	77.7281	0.0777281						1	2	41.3	69.1	124	61.2967	0.0612967
	1	2	8.62	61.12	129	41.7387	0.0417387						1	2	39.1	68.3	124	82.9132	0.0829132						1	2	45.1	69.7	124	71.4307	0.0714307
	1	2	10.38	62.12	129	43.0389	0.0430389						1	2	42.3	68.7	124	93.3765	0.0933765						1	2	48.5	69.7	124	82.0649	0.0820649
	1	2	12.37	63.13	129	44.2959	0.0442959						1	2	47.3	68.7	124	104.071	0.104071						1	2	52.1	69.7	124	92.3643	0.0923643
	1	2	15.63	64.63	129	45.4307	0.0454307						1	2	51.7	68.7	124	120.634	0.120634						1	2	55.7	69.9	124	97.5596	0.0975596
	1	2	18.38	65.62	129	48.9454	0.0489454						1	2	55.5	68.7	124	131.633	0.131633						1	2	59.5	69.9	124	111.204	0.111204
	1	2	21.13	66.62	129	51.7777	0.0517777						1	2	58.9	68.3	124	137.1	0.1371						1	2	62.3	69.9	124	124.728	0.124728
	1	2	24.62	67.62	129	59.3203	0.0593203						1	2	62.7	67.3	124	154.354	0.154354						1	2	64.3	69.7	124	134.38	0.13438
	1	2	27.88	69.12	129	68.0302	0.0680302						1	2	65.3	66.3	124	166.646	0.166646						1	2	66.5	69.5	124	145.08	0.14508
	1	2	30.88	70.12	129	77.0864	0.0770864						1	2	67.7	65.3	124	176.987	0.176987						1	2	70.5	68.1	124	164.321	0.164321
	1	2	33.38	70.62	129	81.906	0.081906						1	2	70.1	63.9	124	186.362	0.186362						1	2	72.7	67.3	124	173.86	0.17386
	1	2	37.62	71.88	129	91.7598	0.0917598						1	2	73.3	61.7	124	196.448	0.196448						1	2	75.1	65.9	124	183.618	0.183618
	1	2	40.62	72.88	129	101.555	0.101555						1	2	75.3	60.1	124	201.013	0.201013						1	2	77.3	64.9	124	190.623	0.190623
	1	2	43.88	73.13	129	106.251	0.106251						1	2	76.7	58.3	124	203.724	0.203724						1	2	79.3	63.5	124	196.315	0.196315
	1	2	46.62	73.88	129	114.797	0.114797						1	2	77.3	56.9	124	204.786	0.204786						1	2	80.1	62.5	124	198.587	0.198587
	1	2	50.13	73.88	129	118.834	0.118834						1	2	78.1	54.9	124	205.555	0.205555						1	2	81.1	61.3	124	200.959	0.200959
	1	2	53.88	73.88	129	128.501	0.128501						1	2	78.7	52.9	124	205.444	0.205444						1	2	82.1	59.9	124	202.97	0.20297
	1	2	58.62	73.88	129	144.6	0.1446						1	2	78.7	51.3	124	204.836	0.204836						1	2	82.9	58.1	124	204.353	0.204353
	1	2	61.62	73.63	129	153.969	0.153969						1	2	78.7	49.7	124	203.604	0.203604						1	2	83.3	56.5	124	204.869	0.204869
	1	2	63.88	73.38	129	160.426	0.160426						1	2	78.7	47.3	124	200.624	0.200624						1	2	83.5	54.7	124	204.813	0.204813
	1	2	66.88	72.38	129	168.373	0.168373						1	2	78.5	45.3	124	197.066	0.197066						1	2	83.7	53.1	124	204.212	0.204212
	1	2	68.38	71.38	129	172.33	0.17233						1	2	77.5	42.9	124	191.174	0.191174						1	2	83.7	50.5	124	202.091	0.202091
	1	2	70.12	69.87	129	176.863	0.176863						1	2	76.5	41.7	124	186.635	0.186635						1	2	83.7	48.1	124	198.801	0.198801
	1	2	71.62	68.37	129	180.285	0.180285						1	2	74.3	39.3	124	180.234	0.180234						1	2	83.1	45.7	124	193.934	0.193934
	1	2	73.62	65.88	129	184.17	0.18417						1	2	72.7	37.5	124	175.517	0.175517						1	2	82.1	43.3	124	187.134	0.187134
	1	2	74.62	64.88	129	185.472	0.185472						1	2	70.7	36.1	124	175.711	0.175711						1	2	80.9	41.1	124	178.963	0.178963
	1	2	75.38	63.63	129	186.522	0.186522						1	2	68.7	34.3	124	168.108	0.168108						1	2	79.7	39.5	124	171.25	0.17125
	1	2	75.88	61.88	129	187.35	0.18735						1	2	66.5	32.9	124	159.434	0.159434						1	2	77.7	37.7	124	159.655	0.159655
	1	2	76.38	59.87	129	187.589	0.187589						1	2	63.9	31.5	124	154.399	0.154399						1	2	75.7	36.3	124	147.642	0.147642
	1	2	76.62	58.37	129	187.211	0.187211						1	2	60.7	30.3	124	137.252	0.137252						1	2	73.5	34.9	124	134.156	0.134156
	1	2	76.88	56.62	129	186.372	0.186372						1	2	58.1	29.1	124	130.403	0.130403						1	2	71.3	33.5	124	125.341	0.125341
	1	2	76.88	54.62	129	184.713	0.184713						1	2	54.5	27.7	124	114.637	0.114637						1	2	68.9	32.5	124	116.133	0.116133
	1	2	76.88	52.63	129	182.421	0.182421						1	2	52.7	26.9	124	106.229	0.106229						1	2	66.7	31.7	124	108.203	0.108203
	1	2	76.88	50.37	129	179.138	0.179138						1	2	51.1	25.9	124	98.4167	0.0984167						1	2	63.9	30.3	124	100.275	0.100275
	1	2	76.88	48.37	129	175.298	0.175298						1	2	48.9	24.7	124	85.8845	0.0858845						1	2	61.3	29.1	124	89.6761	0.0896761
	1	2	76.38	46.38	129	170.768	0.170768						1	2	46.7	23.9	124	74.3182	0.0743182						1	2	59.1	28.1	124	81.6594	0.0816594
	1	2	75.62	43.88	129	164.073	0.164073						1	2	44.9	22.9	124	65.2915	0.0652915						1	2	56.7	26.9	124	75.6865	0.0756865
	1	2	74.62	42.13	129	158.04	0.15804						1	2	42.5	21.9	124	52.0441	0.0520441						1	2	54.1	25.5	124	65.1106	0.0651106
	1	2	73.38	39.87	129	157.037	0.157037						1	2	40.3	20.9	124	46.4112	0.0464112						1	2	51.7	24.5	124	59.1802	0.0591802
	1	2	72.62	38.62	129	152.169	0.152169						1	2	37.3	18.9	124	27.337	0.027337						1	2	49.3	23.5	124	50.2658	0.0502658
	1	2	71.62	37.38	129	150.273	0.150273						1	2	35.3	17.3	124	22.4071	0.0224071						1	2	47.5	22.9	124	44.4645	0.0444645
	1	2	70.88	36.38	129	149.474	0.149474						1	2	33.5	16.3	124	16.315	0.016315						1	2	45.5	21.9	124	37.5625	0.0375625
	1	2	69.62	34.87	129	146.266	0.146266						1	2	32.3	15.3	124	3.97687	0.00397687						1	2	44.5	21.1	124	34.395	0.034395
	1	2	68.12	33.88	129	143.412	0.143412						1	3	10.5	65.7	119	0	0						1	2	42.7	20.1	124	28.6604	0.0286604
	1	2	66.88	32.38	129	140.068	0.140068						1	3	12.3	66.1	119	57.3545	0.0573545						1	2	40.9	19.3	124	23.6001	0.0236001
	1	2	65.38	31.38	129	137.449	0.137449						1	3	14.3	66.3	119	59.7036	0.0597036						1	2	39.1	18.5	124	18.9849	0.0189849
	1	2	63.38	29.87	129	132.031	0.132031						1	3	17.3	67.3	119	63.9923	0.0639923						1	2	37.1	17.9	124	14.7633	0.0147633
	1	2	61.38	28.87	129	127.757	0.127757						1	3	20.5	68.1	119	66.5168	0.0665168						1	2	36.1	17.3	124	13.1739	0.0131739
	1	2	59.88	27.87	129	124.87	0.12487						1	3	23.7	69.1	119	73.378	0.073378						1	2	34.1	16.3	124	10.7086	0.0107086
	1	2	57.87	27.13	129	120.545	0.120545						1	3	27.5	70.1	119	82.4572	0.0824572						1	2	32.3	15.9	124	9.09753	0.00909753
	1	2	56.12	26.38	129	117.091	0.117091						1	3	31.3	70.3	119	91.6091	0.0916091						1	2	29.9	15.3	124	8.42194	0.00842194
	1	2	54.12	25.38	129	112.223	0.112223						1	3	34.3	70.9	119	96.3478	0.0963478						1	2	28.9	14.9	124	7.03187	0.00703187
	1	2	52.12	24.62	129	108.099	0.108099						1	3	37.9	71.1	119	105.882	0.105882						1	2	27.3	14.1	124	5.87377	0.00587377
	1	2	50.13	23.87	129	103.617	0.103617						1	3	42.7	71.1	119	115.119	0.115119						1	2	26.1	13.9	124	5.62	0.00562
	1	2	48.12	22.88	129	98.3495	0.0983495						1	3	46.3	71.1	119	124.361	0.124361						1	3	11.1	64.5	119	0	0
	1	2	45.88	22.13	129	91.9203	0.0919203						1	3	50.5	70.9	119	133.148	0.133148						1	3	12.3	64.7	119	6.37916	0.00637916
	1	2	43.12	20.38	129	84.5268	0.0845268						1	3	55.3	70.3	119	145.87	0.14587						1	3	13.5	64.9	119	0	0
	1	2	41.12	19.62	129	77.7547	0.0777547						1	3	59.7	68.7	119	153.786	0.153786						1	3	17.3	65.7	119	12.709	0.012709
	1	2	39.88	18.87	129	74.3967	0.0743967						1	3	62.7	67.5	119	164.601	0.164601						1	3	22.5	66.1	119	26.8509	0.0268509
	1	2	38.62	18.37	129	72.0964	0.0720964						1	3	65.3	66.3	119	172.841	0.172841						1	3	26.5	66.9	119	37.5298	0.0375298
	1	2	36.88	17.62	129	62.3761	0.0623761						1	3	67.1	65.3	119	177.704	0.177704						1	3	30.7	67.5	119	49.1082	0.0491082
	1	2	34.62	16.38	129	57.3219	0.0573219						1	3	69.1	63.7	119	182.683	0.182683						1	3	34.1	68.1	119	61.087	0.061087
	1	2	33.12	16.13	129	54.0783	0.0540783						1	3	69.9	62.7	119	184.671	0.184671						1	3	38.1	68.7	119	72.6538	0.0726538
	1	3	8.62	60.62	134	0	0						1	3	71.1	60.7	119	187.519	0.187519						1	3	41.5	69.1	119	78.4359	0.0784359
	1	3	9.38	61.62	134	42.7315	0.0427315						1	3	71.9	58.9	119	189.091	0.189091						1	3	45.3	69.7	119	89.7606	0.0897606
	1	3	11.88	62.63	134	42.163	0.042163						1	3	72.9	56.5	119	190.199	0.190199						1	3	48.3	70.1	119	100.913	0.100913
	1	3	14.12	63.63	134	41.7275	0.0417275						1	3	73.5	55.3	119	190.133	0.190133						1	3	52.5	70.7	119	111.363	0.111363
	1	3	18.63	65.38	134	43.7542	0.0437542						1	3	73.9	54.3	119	189.931	0.189931						1	3	56.3	71.1	119	121.376	0.121376
	1	3	21.38	66.38	134	45.2336	0.0452336						1	3	74.1	52.9	119	189.099	0.189099						1	3	59.5	71.3	119	126.21	0.12621
	1	3	24.38	67.38	134	49.5873	0.0495873						1	3	74.1	50.7	119	187.087	0.187087						1	3	62.3	71.3	119	138.482	0.138482
	1	3	27.37	67.87	134	52.7183	0.0527183						1	3	74.1	48.9	119	184.77	0.18477						1	3	66.1	70.5	119	154.925	0.154925
	1	3	31.13	68.62	134	61.1145	0.0611145						1	3	74.1	46.7	119	184.709	0.184709						1	3	68.5	69.5	119	164.949	0.164949
	1	3	34.12	68.87	134	70.7945	0.0707945						1	3	73.5	44.5	119	183.893	0.183893						1	3	71.3	68.1	119	175.138	0.175138
	1	3	38.62	69.62	134	81.4668	0.0814668						1	3	72.5	42.3	119	182.131	0.182131						1	3	74.1	66.3	119	183.961	0.183961
	1	3	41.87	69.87	134	92.3628	0.0923628						1	3	71.3	39.7	119	178.397	0.178397						1	3	76.1	64.1	119	190.039	0.190039
	1	3	44.88	70.38	134	97.4798	0.0974798						1	3	69.5	37.5	119	178.363	0.178363						1	3	77.3	62.5	119	193.135	0.193135
	1	3	47.62	70.88	134	102.579	0.102579						1	3	67.7	36.1	119	174.843	0.174843						1	3	78.1	61.1	119	194.955	0.194955
	1	3	50.88	70.88	134	112.71	0.11271						1	3	65.3	34.3	119	167.426	0.167426						1	3	78.9	59.5	119	196.503	0.196503
	1	3	54.12	70.88	134	122.41	0.12241						1	3	61.7	31.5	119	162.416	0.162416						1	3	80.1	57.3	119	197.52	0.19752
	1	3	59.12	70.88	134	136.953	0.136953						1	3	59.1	29.9	119	150.954	0.150954						1	3	80.7	55.3	119	197.314	0.197314
	1	3	63.12	70.62	134	154.176	0.154176						1	3	56.5	28.3	119	145.126	0.145126						1	3	80.9	53.3	119	196.331	0.196331
	1	3	65.38	70.12	134	163.371	0.163371						1	3	52.9	25.9	119	130.294	0.130294						1	3	80.9	51.3	119	194.52	0.19452
	1	3	68.88	69.12	134	176.498	0.176498						1	3	50.7	24.7	119	120.164	0.120164						1	3	80.9	48.3	119	190.147	0.190147
	1	3	71.88	67.87	134	185.948	0.185948						1	3	48.5	23.3	119	108.77	0.10877						1	3	80.1	45.3	119	183.91	0.18391
	1	3	73.38	66.88	134	190.343	0.190343						1	3	45.5	21.5	119	96.2015	0.0962015						1	3	78.9	42.5	119	175.911	0.175911
	1	3	75.38	64.88	134	196.023	0.196023						1	3	43.1	19.9	119	86.912	0.086912						1	3	77.9	40.3	119	168.501	0.168501
	1	3	76.12	63.38	134	198.541	0.198541						1	3	41.5	18.9	119	78.7675	0.0787675						1	3	75.3	37.1	119	158.055	0.158055
	1	3	76.88	61.62	134	200.633	0.200633						1	3	40.1	17.9	119	65.9197	0.0659197						1	3	73.5	35.3	119	152.488	0.152488
	1	3	78.12	58.87	134	202.38	0.20238						1	3	39.3	17.3	119	63.9044	0.0639044						1	3	71.5	34.1	119	147.464	0.147464
	1	3	78.38	57.38	134	202.385	0.202385						1	3	38.1	16.5	119	58.4443	0.0584443						1	3	68.9	31.9	119	141.877	0.141877
	1	3	78.62	55.88	134	201.958	0.201958						1	3	36.7	15.7	119	51.5196	0.0515196						1	3	66.5	30.7	119	134.507	0.134507
	1	3	78.62	52.88	134	199.551	0.199551						1	4	10.1	64.3	114	0	0						1	3	64.9	29.7	119	130.372	0.130372
	1	3	78.62	51.62	134	197.888	0.197888						1	4	12.3	64.7	114	42.2991	0.0422991						1	3	62.7	28.5	119	123.333	0.123333
	1	3	78.62	49.87	134	195.085	0.195085						1	4	16.7	65.9	114	47.5129	0.0475129						1	3	60.3	27.3	119	119.475	0.119475
	1	3	78.62	47.88	134	190.942	0.190942						1	4	21.3	67.3	114	56.5525	0.0565525						1	3	57.3	26.1	119	108.473	0.108473
	1	3	77.88	45.12	134	183.724	0.183724						1	4	26.7	68.9	114	65.5618	0.0655618						1	3	54.7	24.9	119	102.942	0.102942
	1	3	77.12	43.88	134	179.264	0.179264						1	4	31.1	70.1	114	71.6989	0.0716989						1	3	52.9	24.3	119	97.7613	0.0977613
	1	3	76.12	42.13	134	172.287	0.172287						1	4	35.3	71.3	114	80.0783	0.0800783						1	3	50.1	23.1	119	87.2627	0.0872627
	1	3	74.12	39.87	134	164.97	0.16497						1	4	40.3	71.7	114	95.0324	0.0950324						1	3	47.3	21.9	119	80.3119	0.0803119
	1	3	73.12	38.87	134	163.615	0.163615						1	4	44.9	72.5	114	105.626	0.105626						1	3	44.7	20.7	119	70.9975	0.0709975
	1	3	71.12	37.13	134	156.058	0.156058						1	4	49.1	72.5	114	116.177	0.116177						1	3	42.7	19.9	119	64.8875	0.0648875
	1	3	69.38	35.88	134	150.331	0.150331						1	4	53.1	72.5	114	126.313	0.126313						1	3	40.9	19.5	119	60.3178	0.0603178
	1	3	66.62	34.12	134	143.747	0.143747						1	4	57.1	72.5	114	135.651	0.135651						1	3	38.5	18.7	119	53.5985	0.0535985
	1	3	65.62	33.13	134	136.106	0.136106						1	4	62.3	71.5	114	152.76	0.15276						1	3	36.1	17.9	119	48.3259	0.0483259
	1	3	63.62	32.13	134	129.119	0.129119						1	4	66.7	69.7	114	168.663	0.168663						1	3	34.3	17.7	119	44.211	0.044211
	1	3	61.62	31.13	134	127.301	0.127301						1	4	69.3	68.5	114	176.783	0.176783						1	3	32.9	17.1	119	40.9938	0.0409938
	1	3	60.13	30.12	134	122.628	0.122628						1	4	72.3	66.7	114	184.791	0.184791						1	3	31.9	16.9	119	39.3765	0.0393765
	1	3	58.62	29.37	134	113.325	0.113325						1	4	73.9	65.5	114	188.392	0.188392						1	3	30.5	16.7	119	37.2622	0.0372622
	1	3	57.12	28.62	134	109.426	0.109426						1	4	76.3	63.3	114	192.679	0.192679						1	4	9.9	61.7	114	0	0
	1	3	54.12	27.63	134	102.316	0.102316						1	4	77.3	62.3	114	193.981	0.193981						1	4	10.5	62.5	114	24.3575	0.0243575
	1	3	52.62	26.63	134	97.3466	0.0973466						1	4	78.1	60.7	114	194.925	0.194925						1	4	13.1	63.3	114	27.2157	0.0272157
	1	3	50.62	25.62	134	89.6015	0.0896015						1	4	78.1	59.1	114	195.216	0.195216						1	4	16.7	64.3	114	31.2247	0.0312247
	1	3	47.87	24.37	134	77.366	0.077366						1	4	78.3	56.1	114	194.49	0.19449						1	4	19.9	65.3	114	33.7065	0.0337065
	1	3	46.12	23.37	134	70.5756	0.0705756						1	4	78.3	53.5	114	192.272	0.192272						1	4	23.9	66.1	114	38.8455	0.0388455
	1	3	44.88	22.63	134	66.5854	0.0665854						1	4	78.3	51.5	114	189.628	0.189628						1	4	27.9	67.3	114	50.4576	0.0504576
	1	3	42.37	21.38	134	54.9911	0.0549911						1	4	77.5	49.3	114	185.486	0.185486						1	4	31.3	67.7	114	54.7562	0.0547562
	1	3	40.88	20.62	134	49.5058	0.0495058						1	4	76.5	46.5	114	182.525	0.182525						1	4	35.1	68.7	114	64.3889	0.0643889
	1	3	39.62	20.12	134	45.6725	0.0456725						1	4	75.5	43.9	114	183.27	0.18327						1	4	38.9	69.7	114	75.3385	0.0753385
	1	3	38.12	19.37	134	40.5074	0.0405074						1	4	74.1	41.7	114	179.429	0.179429						1	4	43.9	70.7	114	92.9755	0.0929755
	1	3	36.38	18.87	134	35.23	0.03523						1	4	72.1	39.1	114	172.095	0.172095						1	4	47.7	71.1	114	104.292	0.104292
	1	3	34.38	17.87	134	29.4554	0.0294554						1	4	69.3	35.5	114	167.562	0.167562						1	4	51.7	71.7	114	115.449	0.115449
	1	3	32.88	16.88	134	25.5159	0.0255159						1	4	66.1	33.3	114	159.068	0.159068						1	4	55.7	71.7	114	125.917	0.125917
	1	3	31.37	16.38	134	22.9954	0.0229954						1	4	62.9	31.3	114	149.21	0.14921						1	4	59.3	71.7	114	134.878	0.134878
	1	4	9.87	60.12	139	0	0						1	4	57.1	28.5	114	126.859	0.126859						1	4	62.9	71.7	114	151.354	0.151354
	1	4	10.38	61.38	139	58.8847	0.0588847						1	4	52.9	26.7	114	110.494	0.110494						1	4	65.7	71.1	114	163.244	0.163244
	1	4	12.12	62.38	139	60.5726	0.0605726						1	4	50.1	25.3	114	104.44	0.10444						1	4	69.5	70.1	114	177.227	0.177227
	1	4	14.87	63.88	139	61.8759	0.0618759						1	4	47.9	23.7	114	95.8576	0.0958576						1	4	71.9	69.3	114	184.533	0.184533
	1	4	17.88	65.13	139	63.9616	0.0639616						1	4	45.3	22.3	114	90.6816	0.0906816						1	4	73.7	67.9	114	189.934	0.189934
	1	4	20.62	66.12	139	64.9115	0.0649115						1	4	42.9	20.7	114	79.5835	0.0795835						1	4	74.9	66.9	114	192.994	0.192994
	1	4	24.62	67.38	139	66.3301	0.0663301						1	4	40.9	19.9	114	72.8465	0.0728465						1	4	76.5	65.3	114	196.584	0.196584
	1	4	27.12	67.87	139	69.7593	0.0697593						1	4	39.3	19.1	114	68.142	0.068142						1	4	77.5	64.5	114	198.248	0.198248
	1	4	30.88	68.37	139	75.4185	0.0754185						1	4	38.3	18.5	114	60.8203	0.0608203						1	4	78.5	63.1	114	199.866	0.199866
	1	4	34.12	68.87	139	78.8576	0.0788576						1	5	10.7	63.5	109	0	0						1	4	79.3	61.3	114	200.958	0.200958
	1	4	37.88	69.62	139	86.6661	0.0866661						1	5	11.3	64.5	109	40.0702	0.0400702						1	4	79.7	59.3	114	201.324	0.201324
	1	4	39.88	69.62	139	90.942	0.090942						1	5	13.7	65.3	109	40.1162	0.0401162						1	4	79.7	58.1	114	201.129	0.201129
	1	4	42.88	70.12	139	100.171	0.100171						1	5	18.7	66.5	109	42.3777	0.0423777						1	4	79.7	56.7	114	200.589	0.200589
	1	4	45.62	70.38	139	105.065	0.105065						1	5	23.7	67.9	109	48.2186	0.0482186						1	4	79.7	55.1	114	199.577	0.199577
	1	4	49.38	70.38	139	115.3	0.1153						1	5	27.9	68.5	109	53.3411	0.0533411						1	4	79.7	52.7	114	197.103	0.197103
	1	4	52.12	70.38	139	120.434	0.120434						1	5	32.5	69.3	109	58.4478	0.0584478						1	4	79.7	50.5	114	193.809	0.193809
	1	4	55.63	70.12	139	130.635	0.130635						1	5	39.5	69.9	109	72.4713	0.0724713						1	4	79.5	48.7	114	190.391	0.190391
	1	4	59.12	68.87	139	142.919	0.142919						1	5	46.3	69.9	109	86.5213	0.0865213						1	4	78.5	45.9	114	183.44	0.18344
	1	4	64.88	67.38	139	167.428	0.167428						1	5	52.9	69.9	109	107.282	0.107282						1	4	76.9	43.3	114	174.254	0.174254
	1	4	68.62	65.88	139	181.544	0.181544						1	5	57.7	69.9	109	117.84	0.11784						1	4	75.7	41.3	114	166.121	0.166121
	1	4	70.88	65.13	139	188.22	0.18822						1	5	62.5	69.3	109	136.5	0.1365						1	4	74.5	39.9	114	163.202	0.163202
	1	4	72.88	63.88	139	193.527	0.193527						1	5	65.7	68.3	109	151.797	0.151797						1	4	73.3	38.7	114	160.588	0.160588
	1	4	73.88	62.88	139	196.055	0.196055						1	5	69.3	66.9	109	167.267	0.167267						1	4	70.7	36.7	114	150.829	0.150829
	1	4	75.38	61.38	139	199.177	0.199177						1	5	72.5	65.3	109	178.967	0.178967						1	4	68.5	34.9	114	146.641	0.146641
	1	4	76.88	58.87	139	201.523	0.201523						1	5	75.5	63.1	109	188.273	0.188273						1	4	66.3	33.3	114	138.375	0.138375
	1	4	77.62	57.13	139	201.926	0.201926						1	5	77.5	61.7	109	192.565	0.192565						1	4	64.1	31.9	114	130.45	0.13045
	1	4	78.12	55.62	139	201.679	0.201679						1	5	79.5	59.7	109	196.011	0.196011						1	4	61.5	30.3	114	124.743	0.124743
	1	4	78.62	53.88	139	200.631	0.200631						1	5	80.7	58.1	109	197.33	0.19733						1	4	59.1	28.9	114	116.09	0.11609
	1	4	78.62	51.88	139	198.713	0.198713						1	5	81.3	55.9	109	197.744	0.197744						1	4	57.1	27.9	114	114.227	0.114227
	1	4	78.62	50.37	139	196.775	0.196775						1	5	81.5	54.1	109	197.255	0.197255						1	4	53.9	26.7	114	102.933	0.102933
	1	4	78.12	48.62	139	193.683	0.193683						1	5	81.5	51.5	109	195.297	0.195297						1	4	50.9	25.3	114	96.98	0.09698
	1	4	77.88	47.38	139	191.041	0.191041						1	5	81.3	48.7	109	191.555	0.191555						1	4	48.5	24.7	114	90.5088	0.0905088
	1	4	76.88	45.62	139	190.679	0.190679						1	5	80.5	46.3	109	186.611	0.186611						1	4	46.1	23.9	114	83.4666	0.0834666
	1	4	75.88	44.13	139	190.391	0.190391						1	5	79.5	44.1	109	180.306	0.180306						1	4	44.1	23.3	114	77.8525	0.0778525
	1	4	74.38	41.88	139	186.953	0.186953						1	5	78.1	41.9	109	176.796	0.176796						1	4	41.7	22.7	114	74.176	0.074176
	1	4	72.38	39.87	139	181.443	0.181443						1	5	76.3	39.9	109	176.64	0.17664						1	4	39.9	22.1	114	69.7576	0.0697576
	1	4	71.12	38.12	139	178.038	0.178038						1	5	74.3	37.7	109	169.443	0.169443						1	4	38.5	21.7	114	64.1276	0.0641276
	1	4	69.38	36.38	139	178.412	0.178412						1	5	71.5	35.5	109	163.294	0.163294						1	4	36.7	21.1	114	60.4914	0.0604914
	1	4	67.12	34.87	139	169.673	0.169673						1	5	68.5	33.1	109	153.641	0.153641						1	4	34.5	20.3	114	56.3287	0.0563287
	1	4	64.62	33.38	139	164.695	0.164695						1	5	65.5	30.9	109	142.327	0.142327						1	4	32.7	19.7	114	53.2066	0.0532066
	1	4	61.88	31.88	139	149.06	0.14906						1	5	63.1	29.5	109	129.557	0.129557						1	4	31.7	19.1	114	52.2121	0.0522121
	1	4	59.12	30.62	139	140.107	0.140107						1	5	60.9	28.1	109	117.373	0.117373						1	4	30.7	18.9	114	53.573	0.053573
	1	4	57.12	29.37	139	128.595	0.128595						1	5	58.9	27.1	109	107.632	0.107632						1	5	9.7	63.3	109	0	0
	1	4	55.38	28.37	139	119.704	0.119704						1	5	56.7	25.7	109	100.724	0.100724						1	5	10.7	63.7	109	51.5236	0.0515236
	1	4	54.12	27.63	139	114.886	0.114886						1	5	54.1	24.3	109	86.5076	0.0865076						1	5	12.1	63.9	109	0	0
	1	4	52.12	26.38	139	103.041	0.103041						1	5	51.9	22.9	109	79.8372	0.0798372						1	5	15.7	64.9	109	58.9879	0.0589879
	1	4	49.88	24.87	139	88.5911	0.0885911						1	5	49.7	21.3	109	68.3851	0.0683851						1	5	19.1	65.9	109	64.1779	0.0641779
	1	4	48.38	23.62	139	79.8237	0.0798237						1	5	47.7	20.1	109	59.7742	0.0597742						1	5	23.1	67.1	109	68.8626	0.0688626
	1	4	47.37	22.88	139	76.1399	0.0761399						1	5	44.5	18.5	109	48.5013	0.0485013						1	5	27.1	67.7	109	74.5867	0.0745867
	1	4	46.12	21.88	139	64.8384	0.0648384						1	5	42.3	17.1	109	39.7188	0.0397188						1	5	30.7	68.5	109	81.6997	0.0816997
	1	4	42.88	20.12	139	50.5269	0.0505269						1	5	40.1	15.9	109	32.7568	0.0327568						1	5	34.5	68.9	109	89.725	0.089725
	1	4	40.62	18.87	139	43.3699	0.0433699						1	5	38.1	14.9	109	27.6699	0.0276699						1	5	37.7	69.5	109	93.8327	0.0938327
	1	4	39.62	18.12	139	36.728	0.036728						1	6	9.3	63.1	134	0	0						1	5	41.9	69.7	109	102.269	0.102269
	1	4	38.38	17.62	139	33.3568	0.0333568						1	6	10.7	63.5	134	49.0297	0.0490297						1	5	44.9	69.7	109	111.37	0.11137
	1	4	37.38	16.88	139	30.2013	0.0302013						1	6	12.5	64.3	134	50.8382	0.0508382						1	5	48.9	69.7	109	120.842	0.120842
	1	5	9.62	60.37	119	0	0						1	6	15.7	65.5	134	52.629	0.052629						1	5	52.5	69.7	109	130.529	0.130529
	1	5	10.88	61.12	119	51.7778	0.0517778						1	6	18.7	66.3	134	55.8924	0.0558924						1	5	56.9	68.9	109	140.104	0.140104
	1	5	12.62	62.12	119	50.4271	0.0504271						1	6	21.3	66.9	134	57.9645	0.0579645						1	5	60.9	66.9	109	154.737	0.154737
	1	5	14.62	62.63	119	49.424	0.049424						1	6	24.1	67.7	134	64.5528	0.0645528						1	5	64.5	65.3	109	168.856	0.168856
	1	5	17.12	63.88	119	48.6335	0.0486335						1	6	28.3	68.7	134	73.5806	0.0735806						1	5	67.3	64.1	109	177.854	0.177854
	1	5	19.62	64.88	119	47.8274	0.0478274						1	6	31.7	69.5	134	84.1488	0.0841488						1	5	69.5	62.7	109	184.021	0.184021
	1	5	22.12	65.62	119	48.1384	0.0481384						1	6	35.3	70.1	134	89.5927	0.0895927						1	5	71.5	61.1	109	188.907	0.188907
	1	5	24.62	66.12	119	48.8374	0.0488374						1	6	38.5	70.3	134	100.632	0.100632						1	5	72.9	59.3	109	192.139	0.192139
	1	5	27.88	67.12	119	52.4753	0.0524753						1	6	42.3	70.5	134	110.784	0.110784						1	5	74.1	57.7	109	194.012	0.194012
	1	5	30.37	67.87	119	55.5647	0.0555647						1	6	46.7	70.5	134	120.566	0.120566						1	5	75.1	55.3	109	195.14	0.19514
	1	5	33.62	68.62	119	63.5849	0.0635849						1	6	50.3	70.5	134	130.524	0.130524						1	5	76.1	52.1	109	194.685	0.194685
	1	5	36.12	69.12	119	68.2246	0.0682246						1	6	54.5	70.5	134	140.335	0.140335						1	5	76.5	49.3	109	192.448	0.192448
	1	5	37.88	69.37	119	73.2482	0.0732482						1	6	57.9	69.9	134	149.337	0.149337						1	5	76.5	47.3	109	190.02	0.19002
	1	5	40.88	69.62	119	78.4762	0.0784762						1	6	60.7	69.1	134	159.893	0.159893						1	5	76.5	45.1	109	186.227	0.186227
	1	5	44.38	69.62	119	89.2254	0.0892254						1	6	63.7	68.1	134	171.865	0.171865						1	5	74.7	41.9	109	177.749	0.177749
	1	5	48.12	69.62	119	100.553	0.100553						1	6	65.7	67.7	134	178.915	0.178915						1	5	71.7	37.9	109	170.917	0.170917
	1	5	52.87	69.62	119	112.184	0.112184						1	6	67.3	66.7	134	184.599	0.184599						1	5	68.7	35.5	109	165.862	0.165862
	1	5	56.12	69.62	119	123.756	0.123756						1	6	69.3	65.7	134	190.14	0.19014						1	5	65.3	32.9	109	157.241	0.157241
	1	5	60.88	69.62	119	143.837	0.143837						1	6	70.3	64.7	134	192.959	0.192959						1	5	62.1	30.9	109	148.41	0.14841
	1	5	65.12	69.12	119	164.75	0.16475						1	6	71.3	63.5	134	195.614	0.195614						1	5	58.9	28.5	109	135.476	0.135476
	1	5	68.62	68.62	119	179.48	0.17948						1	6	72.1	62.7	134	197.116	0.197116						1	5	56.3	26.9	109	127.389	0.127389
	1	5	70.88	67.87	119	187.942	0.187942						1	6	72.9	60.9	134	199.145	0.199145						1	5	53.7	25.5	109	113.253	0.113253
	1	5	73.12	67.12	119	195.02	0.19502						1	6	73.5	59.7	134	199.932	0.199932						1	5	50.3	23.9	109	99.2559	0.0992559
	1	5	74.88	66.12	119	199.843	0.199843						1	6	74.1	58.3	134	200.559	0.200559						1	5	47.1	21.9	109	84.4055	0.0844055
	1	5	76.62	64.63	119	204.215	0.204215						1	6	74.3	56.9	134	200.56	0.20056						1	5	44.3	20.5	109	69.4135	0.0694135
	1	5	78.12	62.38	119	207.938	0.207938						1	6	74.5	55.7	134	200.242	0.200242						1	5	42.7	19.5	109	62.0704	0.0620704
	1	5	79.12	60.12	119	209.794	0.209794						1	6	74.9	54.1	134	199.401	0.199401						1	5	40.9	18.5	109	54.0411	0.0540411
	1	5	79.88	57.63	119	210.295	0.210295						1	6	74.9	52.9	134	198.468	0.198468						1	5	38.5	17.5	109	46.2643	0.0462643
	1	5	80.12	56.12	119	209.887	0.209887						1	6	74.9	51.1	134	196.284	0.196284						1	5	36.7	16.3	109	39.0392	0.0390392
	1	5	80.12	54.38	119	208.905	0.208905						1	6	74.9	49.1	134	193.104	0.193104						1	5	35.1	15.5	109	35.2565	0.0352565
	1	5	80.12	52.63	119	207.126	0.207126						1	6	74.9	47.9	134	190.776	0.190776						1	5	34.1	15.1	109	32.3805	0.0323805
	1	5	80.12	51.12	119	205.03	0.20503						1	6	74.9	45.9	134	186.153	0.186153						1	5	32.9	14.5	109	29.7461	0.0297461
	1	5	79.62	49.37	119	201.704	0.201704						1	6	74.5	44.5	134	181.975	0.181975						1	5	31.7	14.1	109	27.978	0.027978
	1	5	79.12	48.12	119	198.582	0.198582						1	6	73.3	42.5	134	174.376	0.174376						1	6	9.3	62.1	134	0	0
	1	5	78.38	46.88	119	194.646	0.194646						1	6	71.9	40.9	134	171.217	0.171217						1	6	10.5	62.5	134	41.9025	0.0419025
	1	5	77.12	45.12	119	187.569	0.187569						1	6	70.1	39.1	134	170.779	0.170779						1	6	12.1	63.3	134	45.6386	0.0456386
	1	5	75.88	43.63	119	180.021	0.180021						1	6	67.9	37.7	134	163.875	0.163875						1	6	15.5	64.3	134	50.0046	0.0500046
	1	5	75.12	42.38	119	178.95	0.17895						1	6	65.5	35.7	134	153.108	0.153108						1	6	18.9	65.3	134	58.8656	0.0588656
	1	5	73.38	40.88	119	173.363	0.173363						1	6	63.1	34.1	134	148.473	0.148473						1	6	21.3	65.7	134	63.2768	0.0632768
	1	5	71.38	39.12	119	164.51	0.16451						1	6	60.7	32.9	134	138.189	0.138189						1	6	24.3	66.5	134	71.3331	0.0713331
	1	5	70.12	38.37	119	161.903	0.161903						1	6	58.9	31.9	134	131.09	0.13109						1	6	27.3	67.5	134	75.3259	0.0753259
	1	5	69.12	37.63	119	160.353	0.160353						1	6	56.5	30.7	134	125.854	0.125854						1	6	29.7	68.1	134	83.9589	0.0839589
	1	5	66.88	36.12	119	148.9	0.1489						1	6	54.1	29.3	134	113.675	0.113675						1	6	32.1	68.5	134	88.6285	0.0886285
	1	5	64.12	34.12	119	138.494	0.138494						1	6	51.9	27.7	134	101.724	0.101724						1	6	35.1	68.9	134	93.4254	0.0934254
	1	5	61.62	32.38	119	123.489	0.123489						1	6	49.5	26.1	134	94.3317	0.0943317						1	6	37.7	69.3	134	103.292	0.103292
	1	5	58.62	31.13	119	113.327	0.113327						1	6	46.9	24.1	134	77.8469	0.0778469						1	6	41.1	69.5	134	108.292	0.108292
	1	5	56.62	29.62	119	102.412	0.102412						1	6	45.5	23.5	134	72.8958	0.0728958						1	6	43.9	69.7	134	118.51	0.11851
	1	5	53.38	28.37	119	90.7173	0.0907173						1	6	43.3	21.9	134	64.1809	0.0641809						1	6	47.1	70.1	134	123.436	0.123436
	1	5	50.62	27.13	119	76.6134	0.0766134						1	6	40.5	20.5	134	47.1998	0.0471998						1	6	48.9	70.1	134	128.299	0.128299
	1	5	49.12	26.38	119	71.3414	0.0713414						1	6	37.7	18.7	134	33.1127	0.0331127						1	6	51.1	70.1	134	132.843	0.132843
	1	5	47.37	25.38	119	63.844	0.063844						1	6	35.7	17.7	134	23.464	0.023464						1	6	53.1	70.1	134	137.046	0.137046
	1	5	44.88	24.62	119	57.8533	0.0578533						1	6	34.5	16.9	134	18.5565	0.0185565						1	6	55.1	70.1	134	140.929	0.140929
	1	5	41.62	22.88	119	41.2529	0.0412529						1	6	33.3	16.1	134	12.7451	0.0127451						1	6	57.3	69.9	134	147.774	0.147774
	1	5	40.12	21.63	119	35.5777	0.0355777						1	6	32.3	15.5	134	10.4303	0.0104303						1	6	59.1	69.5	134	150.864	0.150864
	1	5	39.12	20.88	119	33.6665	0.0336665						1	6	31.3	14.9	134	6.84941	0.00684941						1	6	61.1	68.5	134	158.041	0.158041
	1	5	37.12	19.87	119	27.8363	0.0278363						1	7	6.7	60.7	139	0	0						1	6	63.9	66.9	134	167.596	0.167596
	1	5	36.12	18.87	119	25.226	0.025226						1	7	7.7	60.7	139	40.3653	0.0403653						1	6	66.3	65.5	134	174.606	0.174606
	1	5	34.88	17.87	119	22.638	0.022638						1	7	10.1	61.5	139	44.4325	0.0444325						1	6	68.1	64.1	134	179.645	0.179645
	1	5	33.38	17.13	119	15.5283	0.0155283						1	7	12.5	62.3	139	47.1303	0.0471303						1	6	69.5	63.1	134	182.752	0.182752
	1	6	8.62	61.88	114	0	0						1	7	15.5	63.1	139	53.0976	0.0530976						1	6	70.7	62.1	134	185.099	0.185099
	1	6	9.87	63.13	114	50.4384	0.0504384						1	7	18.1	63.7	139	56.6428	0.0566428						1	6	71.9	60.7	134	187.294	0.187294
	1	6	12.12	63.63	114	52.6086	0.0526086						1	7	22.5	64.9	139	65.2761	0.0652761						1	6	72.9	59.5	134	188.864	0.188864
	1	6	15.38	64.88	114	54.7919	0.0547919						1	7	25.5	65.7	139	74.8334	0.0748334						1	6	73.5	58.5	134	189.643	0.189643
	1	6	19.12	65.88	114	56.178	0.056178						1	7	28.9	66.7	139	84.9141	0.0849141						1	6	74.3	56.7	134	190.58	0.19058
	1	6	21.88	66.88	114	56.4516	0.0564516						1	7	32.7	67.3	139	89.912	0.089912						1	6	74.5	55.3	134	190.697	0.190697
	1	6	26.13	67.87	114	58.867	0.058867						1	7	35.7	68.1	139	99.9806	0.0999806						1	6	74.9	53.9	134	190.528	0.190528
	1	6	29.88	68.37	114	62.0961	0.0620961						1	7	38.7	68.5	139	109.531	0.109531						1	6	75.1	52.1	134	189.758	0.189758
	1	6	33.88	69.12	114	67.3509	0.0673509						1	7	41.7	68.5	139	113.996	0.113996						1	6	75.1	50.1	134	188.279	0.188279
	1	6	35.88	69.62	114	71.0346	0.0710346						1	7	44.9	68.5	139	123.018	0.123018						1	6	75.1	47.9	134	185.687	0.185687
	1	6	38.62	69.87	114	79.759	0.079759						1	7	49.3	68.5	139	132.139	0.132139						1	6	74.5	45.9	134	182.46	0.18246
	1	6	41.12	70.38	114	84.4809	0.0844809						1	7	52.7	68.5	139	140.938	0.140938						1	6	73.5	43.7	134	177.628	0.177628
	1	6	44.88	70.62	114	94.5494	0.0945494						1	7	56.5	68.1	139	148.79	0.14879						1	6	72.5	41.7	134	172.166	0.172166
	1	6	47.87	70.62	114	99.7936	0.0997936						1	7	59.9	67.1	139	162.973	0.162973						1	6	71.5	39.7	134	165.893	0.165893
	1	6	50.38	70.62	114	110.637	0.110637						1	7	62.9	65.9	139	174.311	0.174311						1	6	70.7	37.9	134	163.64	0.16364
	1	6	54.12	70.12	114	116.147	0.116147						1	7	65.3	64.7	139	182.297	0.182297						1	6	69.7	36.5	134	161.749	0.161749
	1	6	59.88	68.62	114	141.247	0.141247						1	7	67.3	63.1	139	188.364	0.188364						1	6	68.7	34.9	134	159.186	0.159186
	1	6	63.88	67.87	114	160.6	0.1606						1	7	68.9	61.1	139	193.102	0.193102						1	6	67.5	33.5	134	152.344	0.152344
	1	6	65.38	67.62	114	167.423	0.167423						1	7	70.3	59.3	139	196.197	0.196197						1	6	66.3	32.1	134	149.441	0.149441
	1	6	68.12	66.62	114	178.956	0.178956						1	7	71.3	57.7	139	197.933	0.197933						1	6	65.3	31.1	134	148.215	0.148215
	1	6	70.38	66.12	114	186.62	0.18662						1	7	72.1	55.7	139	198.933	0.198933						1	6	63.9	29.9	134	145.045	0.145045
	1	6	71.88	65.13	114	191.656	0.191656						1	7	72.9	53.7	139	198.962	0.198962						1	6	63.1	29.1	134	144.797	0.144797
	1	6	73.12	64.38	114	195.119	0.195119						1	7	73.3	51.3	139	197.848	0.197848						1	6	61.7	28.5	134	138.149	0.138149
	1	6	74.38	63.38	114	198.536	0.198536						1	7	73.5	49.1	139	195.705	0.195705						1	6	59.9	27.5	134	133.291	0.133291
	1	6	75.62	62.63	114	201.001	0.201001						1	7	73.5	46.7	139	192.362	0.192362						1	6	58.1	26.7	134	128.48	0.12848
	1	6	77.12	61.38	114	203.442	0.203442						1	7	73.5	44.1	139	187.446	0.187446						1	6	56.7	25.7	134	124.83	0.12483
	1	6	78.38	59.37	114	205.276	0.205276						1	7	72.7	41.1	139	183.814	0.183814						1	6	54.7	24.7	134	118.446	0.118446
	1	6	79.12	57.88	114	205.68	0.20568						1	7	71.7	39.3	139	182.178	0.182178						1	6	53.1	23.9	134	114.195	0.114195
	1	6	79.12	56.38	114	205.562	0.205562						1	7	69.9	37.3	139	177.622	0.177622						1	6	51.1	22.9	134	108.13	0.10813
	1	6	79.12	55.12	114	205.172	0.205172						1	7	67.9	35.5	139	171.867	0.171867						1	6	49.5	22.5	134	104.659	0.104659
	1	6	79.12	53.63	114	204.168	0.204168						1	7	66.1	34.3	139	167.493	0.167493						1	6	47.9	21.7	134	100.904	0.100904
	1	6	79.12	51.88	114	202.36	0.20236						1	7	63.9	32.7	139	165.594	0.165594						1	6	45.9	20.7	134	95.2251	0.0952251
	1	6	79.12	50.12	114	199.823	0.199823						1	7	60.9	31.1	139	159.563	0.159563						1	6	43.9	19.9	134	89.9416	0.0899416
	1	6	78.88	48.87	114	197.621	0.197621						1	7	58.7	29.7	139	150.949	0.150949						1	6	42.1	19.1	134	85.7185	0.0857185
	1	6	78.38	47.63	114	194.732	0.194732						1	7	56.7	28.7	139	143.831	0.143831						1	6	40.5	18.7	134	82.97	0.08297
	1	6	77.12	45.12	114	187.479	0.187479						1	7	54.7	27.5	139	135.683	0.135683						1	6	38.5	17.9	134	78.1127	0.0781127
	1	6	75.62	43.13	114	184.297	0.184297						1	7	52.1	25.9	139	129.022	0.129022						1	6	36.5	17.1	134	73.8535	0.0738535
	1	6	74.38	41.62	114	176.964	0.176964						1	7	49.1	24.5	139	112.7	0.1127						1	6	35.1	16.7	134	72.3117	0.0723117
	1	6	73.38	40.62	114	176.517	0.176517						1	7	46.3	22.9	139	102.659	0.102659						1	6	33.5	15.9	134	69.0864	0.0690864
	1	6	71.12	38.87	114	174.858	0.174858						1	7	44.3	21.7	139	91.6197	0.0916197						1	6	32.5	15.5	134	64.0356	0.0640356
	1	6	69.12	37.38	114	167.174	0.167174						1	7	42.7	20.7	139	83.4282	0.0834282						1	6	31.5	15.1	134	63.1515	0.0631515
	1	6	66.88	36.12	114	157.391	0.157391						1	7	40.5	19.5	139	70.3838	0.0703838						1	6	30.5	14.9	134	58.1735	0.0581735
	1	6	65.12	34.87	114	149.052	0.149052						1	7	38.1	18.1	139	59.836	0.059836						1	6	29.7	14.3	134	57.2287	0.0572287
	1	6	61.88	32.88	114	134.388	0.134388						1	7	36.5	17.3	139	51.2999	0.0512999						1	6	28.7	13.7	134	51.1154	0.0511154
	1	6	59.38	31.38	114	125.408	0.125408						1	7	34.7	16.5	139	41.3554	0.0413554						1	7	10.7	65.3	139	0	0
	1	6	57.87	30.62	114	112.959	0.112959						1	7	33.5	15.7	139	32.151	0.032151						1	7	11.7	65.9	139	57.7528	0.0577528
	1	6	54.88	28.87	114	99.6683	0.0996683						1	7	32.5	15.1	139	28.5886	0.0285886						1	7	12.9	66.3	139	0	0
	1	6	52.87	27.87	114	89.7695	0.0897695						1	7	31.3	14.5	139	24.1155	0.0241155						1	7	15.9	67.3	139	68.5573	0.0685573
	1	6	51.12	26.63	114	80.7365	0.0807365						1	8	8.1	63.7	144	0	0						1	7	19.3	68.3	139	80.4769	0.0804769
	1	6	49.38	25.62	114	72.8642	0.0728642						1	8	9.5	63.7	144	45.1377	0.0451377						1	7	22.9	69.3	139	86.4308	0.0864308
	1	6	46.62	24.12	114	62.6709	0.0626709						1	8	11.1	64.3	144	46.9041	0.0469041						1	7	26.5	70.3	139	98.3915	0.0983915
	1	6	43.88	22.63	114	49.1494	0.0491494						1	8	15.3	65.3	144	51.4398	0.0514398						1	7	30.5	71.5	139	109.233	0.109233
	1	6	41.87	21.38	114	42.5726	0.0425726						1	8	19.1	66.7	144	57.5918	0.0575918						1	7	34.5	72.1	139	118.576	0.118576
	1	6	39.88	20.38	114	34.2227	0.0342227						1	8	23.1	67.7	144	64.7785	0.0647785						1	7	37.5	72.7	139	126.729	0.126729
	1	6	38.38	19.37	114	28.7818	0.0287818						1	8	27.1	68.7	144	74.0566	0.0740566						1	7	40.7	73.1	139	133.773	0.133773
	1	6	37.12	18.62	114	23.7364	0.0237364						1	8	31.5	69.7	144	84.3904	0.0843904						1	7	43.5	73.5	139	137.198	0.137198
	1	6	35.88	17.87	114	20.1849	0.0201849						1	8	36.3	70.5	144	101.178	0.101178						1	7	46.5	73.5	139	140.764	0.140764
	1	6	34.62	17.38	114	17.5186	0.0175186						1	8	40.3	70.9	144	112.643	0.112643						1	7	50.5	73.5	139	147.958	0.147958
	1	6	33.38	16.88	114	14.4443	0.0144443						1	8	44.5	70.9	144	124.344	0.124344						1	7	53.5	73.5	139	154.629	0.154629
	1	7	12.62	62.38	109	0	0						1	8	47.3	70.9	144	130.207	0.130207						1	7	55.5	73.3	139	157.676	0.157676
	1	7	13.87	62.88	109	74.8646	0.0748646						1	8	50.9	70.9	144	142.278	0.142278						1	7	58.1	72.1	139	160.438	0.160438
	1	7	15.38	63.63	109	76.3539	0.0763539						1	8	54.3	70.9	144	153.391	0.153391						1	7	60.3	71.1	139	166.327	0.166327
	1	7	19.12	65.62	109	78.3444	0.0783444						1	8	59.1	69.9	144	168.354	0.168354						1	7	62.7	69.7	139	173.263	0.173263
	1	7	22.37	67.12	109	79.0667	0.0790667						1	8	61.5	69.3	144	178.819	0.178819						1	7	64.5	68.1	139	178.063	0.178063
	1	7	25.12	68.12	109	79.1336	0.0791336						1	8	64.9	67.9	144	191.7	0.1917						1	7	66.1	66.5	139	181.621	0.181621
	1	7	27.62	69.37	109	78.7347	0.0787347						1	8	67.7	66.1	144	200.397	0.200397						1	7	66.9	65.3	139	183.451	0.183451
	1	7	30.88	70.12	109	79.4562	0.0794562						1	8	69.5	64.9	144	204.609	0.204609						1	7	67.7	64.1	139	184.863	0.184863
	1	7	32.88	70.88	109	80.1753	0.0801753						1	8	70.9	63.1	144	207.699	0.207699						1	7	68.7	62.7	139	186.134	0.186134
	1	7	35.62	71.38	109	81.5612	0.0815612						1	8	72.1	61.1	144	209.62	0.20962						1	7	69.3	60.7	139	186.825	0.186825
	1	7	38.88	72.12	109	86.545	0.086545						1	8	72.9	59.1	144	210.213	0.210213						1	7	70.3	58.7	139	186.696	0.186696
	1	7	41.62	72.38	109	89.7512	0.0897512						1	8	73.7	57.1	144	209.775	0.209775						1	7	70.9	56.7	139	185.855	0.185855
	1	7	45.13	72.38	109	96.8924	0.0968924						1	8	73.9	55.3	144	208.593	0.208593						1	7	71.3	55.1	139	184.614	0.184614
	1	7	48.88	72.38	109	105.032	0.105032						1	8	73.9	53.3	144	206.228	0.206228						1	7	71.7	52.7	139	182.101	0.182101
	1	7	53.12	72.38	109	114.13	0.11413						1	8	73.9	50.7	144	201.818	0.201818						1	7	71.9	50.7	139	179.192	0.179192
	1	7	56.12	72.38	109	123.843	0.123843						1	8	73.1	48.1	144	195.518	0.195518						1	7	71.9	48.5	139	175.259	0.175259
	1	7	58.88	71.38	109	129.039	0.129039						1	8	71.9	46.1	144	193.561	0.193561						1	7	71.7	46.3	139	170.454	0.170454
	1	7	64.12	69.62	109	151.536	0.151536						1	8	69.9	43.7	144	193.151	0.193151						1	7	71.1	43.7	139	170.661	0.170661
	1	7	67.62	68.37	109	168.078	0.168078						1	8	67.9	41.9	144	187.523	0.187523						1	7	69.7	41.9	139	168.019	0.168019
	1	7	70.38	67.12	109	179.988	0.179988						1	8	65.9	40.5	144	181.441	0.181441						1	7	68.3	40.3	139	165.351	0.165351
	1	7	73.12	66.12	109	189.559	0.189559						1	8	63.3	38.7	144	176.58	0.17658						1	7	66.3	37.9	139	158.752	0.158752
	1	7	75.12	65.38	109	195.118	0.195118						1	8	61.7	37.7	144	171.548	0.171548						1	7	64.3	36.1	139	157.398	0.157398
	1	7	76.62	64.13	109	199.363	0.199363						1	8	59.7	36.5	144	162.76	0.16276						1	7	62.5	34.5	139	152.655	0.152655
	1	7	77.62	63.38	109	201.503	0.201503						1	8	56.7	34.9	144	152.16	0.15216						1	7	60.9	33.3	139	149.336	0.149336
	1	7	78.88	62.12	109	204.131	0.204131						1	8	54.1	33.3	144	135.104	0.135104						1	7	59.3	32.1	139	145.83	0.14583
	1	7	80.38	60.88	109	205.939	0.205939						1	8	51.3	31.9	144	124.328	0.124328						1	7	57.5	30.9	139	141.32	0.14132
	1	7	80.88	59.62	109	206.714	0.206714						1	8	48.9	30.5	144	108.071	0.108071						1	7	55.5	29.1	139	134.379	0.134379
	1	7	81.12	58.13	109	207.103	0.207103						1	8	46.7	29.1	144	93.3414	0.0933414						1	7	54.1	28.1	139	131.183	0.131183
	1	7	81.88	56.38	109	206.734	0.206734						1	8	44.5	27.9	144	86.0537	0.0860537						1	7	52.3	26.7	139	125.456	0.125456
	1	7	81.88	55.12	109	206.067	0.206067						1	8	41.9	26.1	144	66.3361	0.0663361						1	7	49.7	25.1	139	119.998	0.119998
	1	7	82.12	53.13	109	204.334	0.204334						1	8	40.1	25.1	144	55.8053	0.0558053						1	7	47.9	24.1	139	114.016	0.114016
	1	7	82.12	51.62	109	202.235	0.202235						1	8	38.5	24.1	144	46.9062	0.0469062						1	7	46.7	23.1	139	110.572	0.110572
	1	7	82.12	50.37	109	200.243	0.200243						1	8	36.9	22.9	144	37.3408	0.0373408						1	7	45.5	22.3	139	102.35	0.10235
	1	7	82.12	49.12	109	197.629	0.197629						1	8	35.7	22.1	144	31.6763	0.0316763						1	7	44.3	21.7	139	99.0407	0.0990407
	1	7	81.12	47.63	109	193.367	0.193367						1	8	34.3	21.1	144	24.4864	0.0244864						1	7	42.7	20.9	139	93.0695	0.0930695
	1	7	80.12	46.12	109	188.09	0.18809						1	8	32.5	19.9	144	15.7525	0.0157525						1	7	41.3	20.1	139	87.797	0.087797
	1	7	78.62	44.37	109	185.516	0.185516						1	8	31.5	19.3	144	11.5768	0.0115768						1	7	39.9	19.7	139	79.7039	0.0797039
	1	7	76.62	42.88	109	181.22	0.18122						1	9	12.9	62.3	149	0	0						1	7	38.9	19.3	139	76.8796	0.0768796
	1	7	74.12	41.12	109	173.2	0.1732						1	9	13.9	62.7	149	44.505	0.044505						1	7	37.9	18.9	139	74.4496	0.0744496
	1	7	71.88	39.87	109	172.624	0.172624						1	9	16.3	63.5	149	44.8496	0.0448496						1	7	36.9	18.3	139	67.8612	0.0678612
	1	7	69.12	38.37	109	158.774	0.158774						1	9	22.9	66.1	149	49.0319	0.0490319						1	7	35.9	18.1	139	65.6569	0.0656569
	1	7	67.62	37.38	109	152.594	0.152594						1	9	27.3	67.1	149	57.4081	0.0574081						1	7	34.9	17.5	139	59.8895	0.0598895
	1	7	64.62	35.88	109	139.977	0.139977						1	9	31.9	68.1	149	65.4941	0.0654941						1	7	33.9	16.9	139	57.0798	0.0570798
	1	7	62.38	34.37	109	122.786	0.122786						1	9	36.1	69.5	149	75.3223	0.0753223						1	7	32.7	16.3	139	53.6343	0.0536343
	1	7	59.88	32.88	109	111.43	0.11143						1	9	39.3	69.9	149	86.0892	0.0860892						1	8	10.1	62.5	144	0	0
	1	7	57.12	31.38	109	90.0187	0.0900187						1	9	43.7	70.7	149	97.1699	0.0971699						1	8	11.3	62.9	144	19.9925	0.0199925
	1	7	54.63	29.87	109	77.7959	0.0777959						1	9	47.3	70.7	149	108.443	0.108443						1	8	13.1	63.1	144	23.8736	0.0238736
	1	7	52.37	28.37	109	61.3713	0.0613713						1	9	51.9	70.9	149	119.85	0.11985						1	8	16.9	63.9	144	28.3512	0.0283512
	1	7	50.62	27.38	109	50.6445	0.0506445						1	9	57.3	70.9	149	136.845	0.136845						1	8	19.9	64.3	144	39.1872	0.0391872
	1	7	48.88	25.88	109	38.0839	0.0380839						1	9	63.7	70.7	149	156.887	0.156887						1	8	23.5	65.1	144	50.8406	0.0508406
	1	7	47.37	24.37	109	27.1549	0.0271549						1	9	66.7	70.1	149	170.005	0.170005						1	8	27.5	65.5	144	62.6943	0.0626943
	1	7	45.38	22.88	109	17.0586	0.0170586						1	9	70.9	68.7	149	185.154	0.185154						1	8	32.5	66.3	144	74.2122	0.0742122
	1	7	43.88	21.63	109	7.77274	0.00777274						1	9	73.5	67.3	149	192.685	0.192685						1	8	37.3	66.7	144	92.3358	0.0923358
	1	7	42.37	20.62	109	6.87187	0.00687187						1	9	76.1	65.3	149	198.647	0.198647						1	8	42.1	67.3	144	103.92	0.10392
	1	7	40.88	19.37	109	1.66138	0.00166138						1	9	77.7	63.5	149	201.301	0.201301						1	8	46.1	67.9	144	115.307	0.115307
	1	7	39.62	18.62	109	4.83971	0.00483971						1	9	78.7	61.3	149	202.641	0.202641						1	8	50.5	68.1	144	126.145	0.126145
	1	7	38.62	17.87	109	14.6118	0.0146118						1	9	79.5	59.3	149	202.944	0.202944						1	8	53.9	68.3	144	136.33	0.13633
	1	7	37.38	17.13	109	17.9445	0.0179445						1	9	80.3	56.7	149	201.838	0.201838						1	8	58.1	68.3	144	144.996	0.144996
	1	8	9.38	62.63	144	0	0						1	9	80.5	54.1	149	199.338	0.199338						1	8	62.3	67.3	144	159.453	0.159453
	1	8	11.88	63.38	144	54.7258	0.0547258						1	9	80.5	52.1	149	196.25	0.19625						1	8	65.7	65.7	144	171.896	0.171896
	1	8	12.88	64.13	144	57.4748	0.0574748						1	9	79.9	49.1	149	189.815	0.189815						1	8	68.9	63.3	144	182.356	0.182356
	1	8	15.12	65.13	144	60.4068	0.0604068						1	9	78.7	46.7	149	182.503	0.182503						1	8	70.9	61.5	144	187.884	0.187884
	1	8	18.63	66.62	144	64.6608	0.0646608						1	9	77.3	44.7	149	173.812	0.173812						1	8	72.9	58.9	144	192.622	0.192622
	1	8	20.88	67.12	144	66.3363	0.0663363						1	9	75.3	42.3	149	165.643	0.165643						1	8	74.3	57.1	144	194.622	0.194622
	1	8	24.87	68.37	144	71.6369	0.0716369						1	9	72.3	39.1	149	154.301	0.154301						1	8	75.3	54.7	144	195.739	0.195739
	1	8	29.62	69.87	144	80.4765	0.0804765						1	9	69.1	37.1	149	144.068	0.144068						1	8	75.7	52.9	144	195.59	0.19559
	1	8	34.12	70.62	144	88.3518	0.0883518						1	9	66.7	35.3	149	137.173	0.137173						1	8	75.7	50.7	144	194.656	0.194656
	1	8	36.62	71.12	144	92.593	0.092593						1	9	64.1	33.7	149	123.306	0.123306						1	8	75.7	47.7	144	191.72	0.19172
	1	8	39.12	71.62	144	101.295	0.101295						1	9	61.9	31.7	149	115.452	0.115452						1	8	75.7	45.3	144	188.053	0.188053
	1	8	41.62	71.88	144	105.998	0.105998						1	9	58.3	29.3	149	98.6245	0.0986245						1	8	74.9	42.9	144	182.946	0.182946
	1	8	44.12	72.12	144	110.95	0.11095						1	9	56.3	27.9	149	88.389	0.088389						1	8	73.9	41.1	144	181.505	0.181505
	1	8	46.62	72.38	144	115.952	0.115952						1	9	53.9	25.9	149	78.8992	0.0788992						1	8	72.5	38.5	144	176.947	0.176947
	1	8	49.88	72.38	144	126.243	0.126243						1	9	51.7	24.7	149	68.7096	0.0687096						1	8	71.5	36.9	144	174.947	0.174947
	1	8	52.37	72.38	144	131.327	0.131327						1	9	48.3	22.5	149	53.7226	0.0537226						1	8	70.1	35.5	144	172.224	0.172224
	1	8	56.38	71.62	144	140.867	0.140867						1	9	45.7	21.1	149	42.5799	0.0425799						1	8	68.7	33.7	144	172.328	0.172328
	1	8	60.13	70.88	144	155.183	0.155183						1	9	43.7	19.7	149	36.983	0.036983						1	8	67.7	32.1	144	169.345	0.169345
	1	8	62.63	69.62	144	165.344	0.165344						1	9	41.7	18.5	149	30.6191	0.0306191						1	8	66.7	31.3	144	164.368	0.164368
	1	8	65.12	68.87	144	173.768	0.173768						1	9	39.7	17.5	149	25.8757	0.0258757						1	8	65.3	29.9	144	160.734	0.160734
	1	8	67.62	67.87	144	181.215	0.181215						1	9	38.3	16.5	149	23.0488	0.0230488						1	8	63.3	28.5	144	154.795	0.154795
	1	8	69.38	67.12	144	185.668	0.185668						1	9	36.3	15.5	149	19.8604	0.0198604						1	8	60.5	26.5	144	148.856	0.148856
	1	8	70.38	65.88	144	188.764	0.188764						1	9	35.3	14.7	149	17.6242	0.0176242						1	8	58.5	25.5	144	142.952	0.142952
	1	8	71.38	65.13	144	190.722	0.190722						1	10	11.9	63.3	154	0	0						1	8	55.7	24.3	144	137.538	0.137538
	1	8	72.62	63.88	144	192.987	0.192987						1	10	12.9	63.7	154	65.9902	0.0659902						1	8	53.1	23.3	144	128.168	0.128168
	1	8	73.62	62.88	144	194.434	0.194434						1	10	14.9	64.7	154	69.37	0.06937						1	8	49.9	21.7	144	119.16	0.11916
	1	8	74.62	62.12	144	195.3	0.1953						1	10	18.7	66.1	154	76.1994	0.0761994						1	8	47.7	20.9	144	111.971	0.111971
	1	8	75.12	60.88	144	195.876	0.195876						1	10	23.1	67.7	154	81.4956	0.0814956						1	8	44.5	19.5	144	104.298	0.104298
	1	8	75.88	59.62	144	196.207	0.196207						1	10	26.7	68.9	154	84.3683	0.0843683						1	8	42.5	18.7	144	98.7486	0.0987486
	1	8	76.12	57.88	144	195.999	0.195999						1	10	31.3	70.1	154	87.8559	0.0878559						1	8	40.1	17.9	144	90.9338	0.0909338
	1	8	76.38	56.62	144	195.479	0.195479						1	10	35.3	71.1	154	93.2172	0.0932172						1	8	38.5	17.5	144	87.3174	0.0873174
	1	8	76.88	55.37	144	194.541	0.194541						1	10	39.5	71.3	154	100.432	0.100432						1	8	36.9	16.7	144	83.3368	0.0833368
	1	8	76.88	53.88	144	193.152	0.193152						1	10	45.1	71.5	154	112.454	0.112454						1	8	35.3	15.9	144	80.3204	0.0803204
	1	8	77.12	52.63	144	191.61	0.19161						1	10	51.1	71.5	154	124.974	0.124974						1	8	33.9	15.5	144	74.3338	0.0743338
	1	8	77.12	51.38	144	189.912	0.189912						1	10	55.5	71.3	154	133.207	0.133207						1	9	11.9	62.9	149	0	0
	1	8	76.88	50.12	144	187.736	0.187736						1	10	58.7	70.5	154	141.21	0.14121						1	9	13.9	63.3	149	63.0386	0.0630386
	1	8	76.12	48.87	144	184.915	0.184915						1	10	60.9	69.7	154	146.921	0.146921						1	9	15.9	63.5	149	65.0543	0.0650543
	1	8	75.12	47.38	144	180.836	0.180836						1	10	64.9	67.3	154	161.81	0.16181						1	9	19.9	64.9	149	69.862	0.069862
	1	8	74.12	45.88	144	176.137	0.176137						1	10	69.1	64.5	154	174.979	0.174979						1	9	23.5	65.9	149	75.2006	0.0752006
	1	8	73.12	43.88	144	177.761	0.177761						1	10	71.5	63.1	154	180.631	0.180631						1	9	26.5	66.7	149	81.9756	0.0819756
	1	8	71.62	41.88	144	173.973	0.173973						1	10	73.9	61.5	154	185.067	0.185067						1	9	30.1	67.7	149	85.1517	0.0851517
	1	8	70.38	40.38	144	171.365	0.171365						1	10	75.7	59.5	154	187.809	0.187809						1	9	32.3	68.1	149	93.4293	0.0934293
	1	8	69.62	39.12	144	170.344	0.170344						1	10	76.9	57.1	154	189.284	0.189284						1	9	35.3	68.3	149	97.8867	0.0978867
	1	8	68.38	38.12	144	163.576	0.163576						1	10	77.5	55.5	154	189.51	0.18951						1	9	38.7	68.7	149	107.158	0.107158
	1	8	66.38	36.63	144	162.115	0.162115						1	10	77.7	53.3	154	189.251	0.189251						1	9	42.5	68.7	149	116.72	0.11672
	1	8	64.62	35.12	144	155.621	0.155621						1	10	77.7	50.3	154	187.376	0.187376						1	9	45.9	68.7	149	121.598	0.121598
	1	8	62.38	33.38	144	145.342	0.145342						1	10	77.7	47.7	154	184.333	0.184333						1	9	50.1	68.7	149	131.361	0.131361
	1	8	60.37	31.88	144	136.054	0.136054						1	10	76.9	44.7	154	179.081	0.179081						1	9	54.1	68.1	149	141.166	0.141166
	1	8	58.88	30.88	144	130.581	0.130581						1	10	75.9	42.1	154	176.503	0.176503						1	9	59.1	66.7	149	154.881	0.154881
	1	8	56.88	29.62	144	126.39	0.12639						1	10	74.1	39.3	154	171.389	0.171389						1	9	61.9	65.7	149	163.457	0.163457
	1	8	55.13	28.62	144	119.351	0.119351						1	10	72.3	37.1	154	170.962	0.170962						1	9	64.7	64.5	149	174.518	0.174518
	1	8	53.12	26.88	144	108.218	0.108218						1	10	70.1	35.3	154	165.581	0.165581						1	9	67.3	62.9	149	183.763	0.183763
	1	8	51.62	26.13	144	102.739	0.102739						1	10	67.3	32.9	154	160.792	0.160792						1	9	69.3	61.5	149	189.873	0.189873
	1	8	49.88	24.87	144	94.8656	0.0948656						1	10	64.1	30.5	154	152.825	0.152825						1	9	70.7	60.3	149	193.531	0.193531
	1	8	47.62	23.62	144	85.4832	0.0854832						1	10	61.7	29.1	154	143.36	0.14336						1	9	71.7	58.7	149	196.566	0.196566
	1	8	45.13	22.38	144	75.8263	0.0758263						1	10	59.7	27.9	154	140.783	0.140783						1	9	73.7	56.3	149	200.005	0.200005
	1	8	42.62	21.38	144	69.3591	0.0693591						1	10	56.7	26.3	154	125.603	0.125603						1	9	74.5	55.1	149	200.967	0.200967
	1	8	40.12	20.38	144	62.1316	0.0621316						1	10	53.7	24.7	154	115.282	0.115282						1	9	74.9	53.5	149	201.462	0.201462
	1	8	37.38	19.37	144	58.9954	0.0589954						1	10	50.7	23.1	154	105.375	0.105375						1	9	75.1	51.7	149	201.424	0.201424
	1	8	35.38	18.62	144	56.6468	0.0566468						1	10	48.5	21.9	154	96.1697	0.0961697						1	9	75.5	49.5	149	200.486	0.200486
	1	8	33.88	17.87	144	53.2677	0.0532677						1	10	46.1	20.9	154	86.8775	0.0868775						1	9	75.5	46.7	149	197.817	0.197817
	1	9	11.88	64.13	149	0	0						1	10	43.7	19.9	154	81.5173	0.0815173						1	9	75.1	44.3	149	197.687	0.197687
	1	9	13.13	64.63	149	53.1835	0.0531835						1	10	41.5	18.9	154	72.419	0.072419						1	9	74.3	41.9	149	196.799	0.196799
	1	9	14.38	65.38	149	0	0						1	10	39.5	18.1	154	65.0697	0.0650697						1	9	72.9	39.5	149	194.572	0.194572
	1	9	17.62	66.62	149	53.6291	0.0536291						1	10	38.5	17.7	154	60.4494	0.0604494						1	9	71.1	37.1	149	195.198	0.195198
	1	9	19.38	66.88	149	53.8806	0.0538806						1	10	37.5	17.1	154	58.1665	0.0581665						1	9	69.1	35.3	149	191.362	0.191362
	1	9	22.88	67.87	149	55.1556	0.0551556						1	10	36.3	16.7	154	55.5734	0.0555734						1	9	65.1	32.7	149	188.789	0.188789
	1	9	26.13	68.62	149	55.8292	0.0558292						1	10	34.7	16.1	154	49.1294	0.0491294						1	9	61.7	31.1	149	182.398	0.182398
	1	9	30.88	69.37	149	58.3616	0.0583616						1	11	14.7	61.5	159	0	0						1	9	58.1	29.3	149	171.778	0.171778
	1	9	34.38	69.62	149	64.2793	0.0642793						1	11	15.5	62.3	159	48.6129	0.0486129						1	9	54.7	27.9	149	153.567	0.153567
	1	9	37.38	70.12	149	68.5325	0.0685325						1	11	17.3	63.1	159	50.0463	0.0500463						1	9	51.5	26.3	149	141.496	0.141496
	1	9	40.12	70.12	149	78.5532	0.0785532						1	11	22.1	64.3	159	52.8624	0.0528624						1	9	48.5	24.7	149	129.695	0.129695
	1	9	42.88	70.12	149	84.023	0.084023						1	11	25.1	65.3	159	55.9911	0.0559911						1	9	45.9	23.7	149	114.412	0.114412
	1	9	44.63	70.12	149	89.8389	0.0898389						1	11	28.1	66.1	159	58.2125	0.0582125						1	9	43.7	22.7	149	102.085	0.102085
	1	9	47.87	70.12	149	95.9866	0.0959866						1	11	31.9	67.3	159	63.521	0.063521						1	9	41.7	21.7	149	97.6706	0.0976706
	1	9	51.62	70.12	149	108.645	0.108645						1	11	36.3	67.9	159	70.0115	0.0700115						1	9	38.9	20.7	149	79.4107	0.0794107
	1	9	56.12	69.87	149	128.363	0.128363						1	11	40.1	68.7	159	78.0209	0.0780209						1	9	36.7	19.7	149	66.6222	0.0666222
	1	9	58.38	68.62	149	134.471	0.134471						1	11	43.5	68.9	159	87.3531	0.0873531						1	9	35.5	18.9	149	60.4296	0.0604296
	1	9	60.62	68.37	149	140.063	0.140063						1	11	46.9	68.9	159	97.2475	0.0972475						1	9	34.5	18.7	149	53.7852	0.0537852
	1	9	62.63	68.12	149	149.522	0.149522						1	11	53.1	68.9	159	112.882	0.112882						1	10	13.9	63.3	154	0	0
	1	9	65.38	67.38	149	162.291	0.162291						1	11	57.3	69.3	159	123.678	0.123678						1	10	16.5	64.3	154	48.1563	0.0481563
	1	9	67.38	66.88	149	170.477	0.170477						1	11	60.3	69.1	159	128.942	0.128942						1	10	17.9	64.7	154	50.1475	0.0501475
	1	9	68.62	66.38	149	175.359	0.175359						1	11	64.7	68.1	159	145.136	0.145136						1	10	21.3	65.5	154	54.849	0.054849
	1	9	71.38	65.13	149	184.687	0.184687						1	11	70.3	66.5	159	169.752	0.169752						1	10	26.1	67.3	154	61.1817	0.0611817
	1	9	74.12	64.38	149	191.441	0.191441						1	11	74.3	64.9	159	183.9	0.1839						1	10	30.1	67.9	154	69.4526	0.0694526
	1	9	75.62	63.38	149	194.796	0.194796						1	11	77.5	62.5	159	193.26	0.19326						1	10	35.1	68.9	154	82.2688	0.0822688
	1	9	76.62	62.63	149	196.761	0.196761						1	11	80.3	59.9	159	198.688	0.198688						1	10	40.5	69.5	154	94.2515	0.0942515
	1	9	77.62	61.88	149	198.358	0.198358						1	11	81.7	57.3	159	200.777	0.200777						1	10	45.9	69.5	154	102.104	0.102104
	1	9	78.62	61.12	149	199.693	0.199693						1	11	82.7	54.9	159	201.01	0.20101						1	10	49.5	69.5	154	109.575	0.109575
	1	9	79.62	59.87	149	200.874	0.200874						1	11	82.9	52.5	159	199.97	0.19997						1	10	54.7	69.5	154	120.956	0.120956
	1	9	79.62	58.62	149	201.408	0.201408						1	11	82.9	49.7	159	197.198	0.197198						1	10	57.9	69.5	154	124.881	0.124881
	1	9	79.88	57.38	149	201.588	0.201588						1	11	82.7	46.7	159	192.347	0.192347						1	10	61.1	69.1	154	132.886	0.132886
	1	9	79.88	56.12	149	201.374	0.201374						1	11	81.7	44.5	159	186.893	0.186893						1	10	64.9	68.1	154	144.362	0.144362
	1	9	79.88	54.62	149	200.838	0.200838						1	11	80.1	41.9	159	177.84	0.17784						1	10	67.5	66.9	154	154.949	0.154949
	1	9	79.88	53.38	149	199.929	0.199929						1	11	78.1	39.5	159	176.003	0.176003						1	10	71.1	65.3	154	168.409	0.168409
	1	9	79.88	52.13	149	198.735	0.198735						1	11	74.9	36.5	159	167.52	0.16752						1	10	72.9	63.7	154	175.59	0.17559
	1	9	79.38	50.62	149	196.785	0.196785						1	11	72.1	34.3	159	160.555	0.160555						1	10	74.3	62.3	154	180.622	0.180622
	1	9	78.62	49.12	149	194.006	0.194006						1	11	70.3	33.1	159	154.053	0.154053						1	10	75.5	60.5	154	185.238	0.185238
	1	9	78.12	47.88	149	191.225	0.191225						1	11	68.1	31.9	159	144.713	0.144713						1	10	76.9	58.7	154	189.057	0.189057
	1	9	77.38	46.88	149	188.393	0.188393						1	11	65.5	30.3	159	130.991	0.130991						1	10	77.7	57.5	154	190.935	0.190935
	1	9	76.38	45.37	149	183.291	0.183291						1	11	63.3	29.1	159	125.969	0.125969						1	10	78.7	55.9	154	192.743	0.192743
	1	9	74.88	43.38	149	179.868	0.179868						1	11	60.7	27.5	159	111.323	0.111323						1	10	79.1	54.7	154	193.543	0.193543
	1	9	73.38	41.38	149	175.378	0.175378						1	11	57.9	25.7	159	99.9995	0.0999995						1	10	80.1	52.7	154	194.261	0.194261
	1	9	71.12	38.62	149	169.985	0.169985						1	11	55.9	24.3	159	89.5106	0.0895106						1	10	80.3	51.7	154	194.297	0.194297
	1	9	69.88	36.88	149	164.695	0.164695						1	11	54.1	23.3	159	81.3987	0.0813987						1	10	80.7	50.3	154	193.933	0.193933
	1	9	68.88	36.12	149	163.092	0.163092						1	11	52.7	22.5	159	76.0221	0.0760221						1	10	80.9	48.5	154	193.061	0.193061
	1	9	66.38	34.12	149	148.991	0.148991						1	11	50.9	21.5	159	68.2707	0.0682707						1	10	80.9	46.7	154	191.413	0.191413
	1	9	63.88	32.38	149	140.505	0.140505						1	11	49.1	20.3	159	60.2145	0.0602145						1	10	80.9	45.1	154	189.306	0.189306
	1	9	59.38	29.12	149	119.417	0.119417						1	11	47.1	19.3	159	52.0637	0.0520637						1	10	80.9	42.7	154	185.245	0.185245
	1	9	57.12	27.63	149	107.452	0.107452						1	11	44.9	18.3	159	43.8815	0.0438815						1	10	80.5	41.1	154	181.664	0.181664
	1	9	55.63	26.63	149	101.515	0.101515						1	11	43.3	17.7	159	39.0822	0.0390822						1	10	79.5	38.7	154	183.026	0.183026
	1	9	53.38	25.62	149	92.1903	0.0921903						1	11	40.9	16.5	159	32.983	0.032983						1	10	77.5	36.1	154	177.788	0.177788
	1	9	49.88	23.87	149	81.172	0.081172						1	11	39.3	15.9	159	29.563	0.029563						1	10	75.5	34.5	154	178.426	0.178426
	1	9	46.87	22.63	149	75.237	0.075237						1	11	37.3	15.1	159	25.8248	0.0258248						1	10	73.5	33.1	154	174.414	0.174414
	1	9	43.88	21.38	149	66.8363	0.0668363						2	1	210.1	64.7	129	0	0						1	10	70.1	31.3	154	169.165	0.169165
	1	9	41.38	20.38	149	65.0274	0.0650274						2	1	209.5	65.5	129	48.4611	0.0484611						1	10	67.1	29.9	154	159.456	0.159456
	1	9	38.88	19.12	149	61.1194	0.0611194						2	1	207.9	66.5	129	0	0						1	10	63.5	28.1	154	150.116	0.150116
	1	9	37.38	18.62	149	60.7959	0.0607959						2	1	202.9	68.5	129	50.7827	0.0507827						1	10	59.9	26.3	154	139.662	0.139662
	1	9	34.62	17.13	149	55.6965	0.0556965						2	1	199.9	69.3	129	53.7487	0.0537487						1	10	56.7	24.3	154	127.946	0.127946
	1	10	15.9	63.7	154	0	0						2	1	197.5	69.7	129	55.6666	0.0556666						1	10	54.3	23.3	154	122.693	0.122693
	1	10	16.7	64.7	154	43.4995	0.0434995						2	1	194.9	70.1	129	57.7783	0.0577783						1	10	51.5	21.9	154	105.383	0.105383
	1	10	18.3	65.5	154	46.286	0.046286						2	1	190.7	70.5	129	61.9574	0.0619574						1	10	48.7	20.7	154	94.0531	0.0940531
	1	10	21.3	66.7	154	49.3033	0.0493033						2	1	187.1	71.1	129	67.5236	0.0675236						1	10	45.1	19.5	154	75.6069	0.0756069
	1	10	23.9	67.5	154	56.4599	0.0564599						2	1	183.7	71.3	129	74.4472	0.0744472						1	10	43.1	18.5	154	63.3299	0.0633299
	1	10	27.5	68.3	154	61.0662	0.0610662						2	1	179.7	71.3	129	82.551	0.082551						1	10	40.7	17.5	154	48.8316	0.0488316
	1	10	33.1	69.3	154	76.2306	0.0762306						2	1	174.7	71.3	129	90.9538	0.0909538						1	10	39.1	16.7	154	40.5939	0.0405939
	1	10	38.5	69.7	154	91.1438	0.0911438						2	1	171.5	71.3	129	99.1264	0.0991264						1	10	38.1	16.3	154	37.1028	0.0371028
	1	10	43.3	70.3	154	101.367	0.101367						2	1	167.9	71.3	129	107.469	0.107469						1	11	14.9	62.7	159	0	0
	1	10	46.9	70.9	154	111.702	0.111702						2	1	164.9	71.1	129	111.572	0.111572						1	11	16.3	62.7	159	23.7883	0.0237883
	1	10	49.7	71.3	154	122.463	0.122463						2	1	161.5	70.5	129	119.853	0.119853						1	11	19.3	63.3	159	26.0832	0.0260832
	1	10	52.3	71.5	154	127.981	0.127981						2	1	158.3	69.7	129	131.374	0.131374						1	11	24.1	64.5	159	36.9142	0.0369142
	1	10	54.5	71.5	154	133.433	0.133433						2	1	155.7	68.9	129	141.769	0.141769						1	11	27.1	65.3	159	41.0451	0.0410451
	1	10	58.9	71.5	154	144.644	0.144644						2	1	152.7	67.5	129	154.225	0.154225						1	11	31.7	66.3	159	53.7148	0.0537148
	1	10	64.7	70.3	154	161.563	0.161563						2	1	150.3	66.5	129	163.361	0.163361						1	11	38.1	67.1	159	68.126	0.068126
	1	10	68.9	68.9	154	180.341	0.180341						2	1	148.9	65.5	129	168.742	0.168742						1	11	45.1	67.9	159	83.3728	0.0833728
	1	10	71.3	67.7	154	189.864	0.189864						2	1	147.5	64.5	129	173.816	0.173816						1	11	51.5	68.9	159	102.399	0.102399
	1	10	73.3	66.3	154	196.919	0.196919						2	1	146.1	63.5	129	178.187	0.178187						1	11	57.5	69.3	159	115.537	0.115537
	1	10	74.5	64.9	154	201.19	0.20119						2	1	144.1	62.1	129	183.453	0.183453						1	11	61.3	69.3	159	123.857	0.123857
	1	10	76.3	62.7	154	206.193	0.206193						2	1	143.5	61.1	129	185.621	0.185621						1	11	65.1	69.1	159	131.102	0.131102
	1	10	77.7	60.5	154	208.875	0.208875						2	1	142.1	59.1	129	189.213	0.189213						1	11	68.1	68.5	159	142.618	0.142618
	1	10	78.9	58.5	154	209.849	0.209849						2	1	141.5	58.1	129	190.37	0.19037						1	11	71.3	67.3	159	154.978	0.154978
	1	10	79.7	56.9	154	209.67	0.20967						2	1	140.9	56.7	129	191.63	0.19163						1	11	74.7	65.5	159	167.402	0.167402
	1	10	80.1	55.1	154	208.72	0.20872						2	1	140.5	54.3	129	192.611	0.192611						1	11	77.3	63.9	159	175.737	0.175737
	1	10	80.1	53.7	154	207.364	0.207364						2	1	140.3	52.3	129	192.622	0.192622						1	11	79.3	62.3	159	181.685	0.181685
	1	10	80.3	51.3	154	203.86	0.20386						2	1	140.1	50.1	129	191.636	0.191636						1	11	80.7	60.5	159	185.887	0.185887
	1	10	80.3	49.3	154	199.894	0.199894						2	1	140.1	47.9	129	189.669	0.189669						1	11	82.1	58.3	159	189.518	0.189518
	1	10	79.7	47.3	154	199.347	0.199347						2	1	140.1	46.1	129	187.271	0.187271						1	11	82.7	57.3	159	190.65	0.19065
	1	10	78.5	45.3	154	197.354	0.197354						2	1	140.5	43.3	129	182.305	0.182305						1	11	83.1	55.9	159	191.773	0.191773
	1	10	77.1	43.5	154	195.001	0.195001						2	1	141.7	40.9	129	175.999	0.175999						1	11	83.7	54.3	159	192.462	0.192462
	1	10	74.7	41.7	154	194.753	0.194753						2	1	143.7	37.9	129	165.727	0.165727						1	11	83.9	52.7	159	192.598	0.192598
	1	10	71.5	39.3	154	188.874	0.188874						2	1	145.1	36.3	129	162.737	0.162737						1	11	84.5	50.7	159	192.031	0.192031
	1	10	68.3	37.5	154	174.837	0.174837						2	1	147.1	34.9	129	158.283	0.158283						1	11	84.7	48.7	159	190.656	0.190656
	1	10	66.1	36.3	154	173.57	0.17357						2	1	149.9	33.1	129	153.683	0.153683						1	11	84.7	46.9	159	188.887	0.188887
	1	10	63.5	34.9	154	160.062	0.160062						2	1	152.7	31.5	129	143.953	0.143953						1	11	84.7	44.5	159	185.605	0.185605
	1	10	60.3	33.3	154	148.087	0.148087						2	1	155.9	29.5	129	135.019	0.135019						1	11	84.3	42.5	159	182.045	0.182045
	1	10	57.3	31.9	154	136.553	0.136553						2	1	159.7	27.5	129	122.317	0.122317						1	11	83.3	39.7	159	175.586	0.175586
	1	10	53.9	30.3	154	109.781	0.109781						2	1	163.3	26.1	129	111.227	0.111227						1	11	82.7	38.3	159	171.682	0.171682
	1	10	51.1	28.3	154	92.4891	0.0924891						2	1	167.5	24.3	129	96.3242	0.0963242						1	11	81.7	36.5	159	165.871	0.165871
	1	10	48.1	26.3	154	72.5612	0.0725612						2	1	171.7	22.3	129	84.358	0.084358						1	11	79.7	34.3	159	156.35	0.15635
	1	10	45.7	24.5	154	51.6873	0.0516873						2	1	175.7	20.9	129	69.1652	0.0691652						1	11	77.7	31.9	159	153.333	0.153333
	1	10	43.9	23.3	154	44.3139	0.0443139						2	1	179.5	19.1	129	54.3733	0.0543733						1	11	75.3	30.1	159	146.161	0.146161
	1	10	42.1	22.1	154	30.8705	0.0308705						2	1	184.1	17.9	129	40.3944	0.0403944						1	11	73.1	28.9	159	144.781	0.144781
	1	10	40.1	20.7	154	16.4695	0.0164695						2	1	186.3	17.1	129	35.7615	0.0357615						1	11	70.7	27.7	159	137.879	0.137879
	1	10	38.9	20.1	154	8.76935	0.00876935						2	1	188.7	16.5	129	31.0104	0.0310104						1	11	67.9	26.1	159	132.672	0.132672
	1	11	12.1	61.9	159	0	0						2	1	190.1	16.1	129	29.1883	0.0291883						1	11	65.3	25.1	159	124.484	0.124484
	1	11	12.9	62.7	159	45.2272	0.0452272						2	2	208.5	66.3	124	0	0						1	11	62.1	23.7	159	117.399	0.117399
	1	11	14.3	63.1	159	0	0						2	2	207.7	66.9	124	53.3803	0.0533803						1	11	60.1	22.9	159	111.716	0.111716
	1	11	16.9	64.1	159	50.7475	0.0507475						2	2	206.1	67.7	124	53.5228	0.0535228						1	11	58.3	22.1	159	106.527	0.106527
	1	11	20.7	65.1	159	56.0482	0.0560482						2	2	202.9	68.9	124	55.9914	0.0559914						1	11	56.1	21.1	159	99.1819	0.0991819
	1	11	23.1	65.9	159	58.7447	0.0587447						2	2	199.3	70.3	124	60.2316	0.0602316						1	11	52.9	19.7	159	90.0785	0.0900785
	1	11	26.5	66.5	159	64.325	0.064325						2	2	195.9	71.5	124	65.3839	0.0653839						1	11	50.9	18.9	159	83.0297	0.0830297
	1	11	29.3	67.3	159	67.1165	0.0671165						2	2	192.1	72.3	124	71.5272	0.0715272						1	11	46.9	17.9	159	69.9738	0.0699738
	1	11	31.9	68.1	159	69.7892	0.0697892						2	2	189.1	72.5	124	74.914	0.074914						1	11	43.5	16.9	159	60.0363	0.0600363
	1	11	34.7	68.5	159	75.7787	0.0757787						2	2	186.1	73.1	124	82.059	0.082059						1	11	41.1	16.3	159	52.1956	0.0521956
	1	11	37.7	69.1	159	79.259	0.079259						2	2	182.7	73.3	124	89.696	0.089696						1	11	38.5	15.3	159	44.3623	0.0443623
	1	11	40.9	69.5	159	86.2761	0.0862761						2	2	177.9	73.3	124	97.7029	0.0977029						1	11	36.9	15.1	159	41.2406	0.0412406
	1	11	43.9	70.1	159	94.0017	0.0940017						2	2	173.5	73.3	124	106.053	0.106053						1	11	35.5	14.3	159	38.0654	0.0380654
	1	11	46.7	70.1	159	98.155	0.098155						2	2	169.1	73.3	124	114.875	0.114875						1	11	34.3	14.1	159	36.5777	0.0365777
	1	11	49.7	70.1	159	102.615	0.102615						2	2	165.5	73.3	124	123.635	0.123635						2	1	211.5	64.7	129	0	0
	1	11	53.1	70.1	159	111.622	0.111622						2	2	162.5	73.3	124	132.29	0.13229						2	1	210.5	65.1	129	18.7884	0.0187884
	1	11	56.1	70.1	159	120.964	0.120964						2	2	159.3	72.5	124	138.284	0.138284						2	1	208.7	65.7	129	0	0
	1	11	59.1	70.1	159	125.607	0.125607						2	2	155.9	71.3	124	151.081	0.151081						2	1	205.7	66.5	129	17.7903	0.0177903
	1	11	61.3	69.5	159	132.569	0.132569						2	2	152.1	69.5	124	164.895	0.164895						2	1	202.7	66.7	129	18.792	0.018792
	1	11	64.1	68.5	159	145.064	0.145064						2	2	149.5	67.7	124	173.713	0.173713						2	1	200.3	67.1	129	20.5688	0.0205688
	1	11	67.5	67.3	159	159.575	0.159575						2	2	147.5	66.3	124	179.431	0.179431						2	1	197.3	67.1	129	22.5936	0.0225936
	1	11	70.1	66.1	159	170.095	0.170095						2	2	146.5	65.1	124	182.569	0.182569						2	1	193.5	67.5	129	27.1289	0.0271289
	1	11	71.9	65.1	159	176.898	0.176898						2	2	144.9	63.5	124	186.328	0.186328						2	1	189.9	67.9	129	32.0437	0.0320437
	1	11	73.1	64.3	159	181.353	0.181353						2	2	143.3	60.9	124	189.732	0.189732						2	1	185.3	68.5	129	37.3137	0.0373137
	1	11	74.5	63.3	159	185.982	0.185982						2	2	142.1	58.5	124	191.055	0.191055						2	1	183.1	68.5	129	39.9171	0.0399171
	1	11	75.7	62.3	159	189.503	0.189503						2	2	141.5	56.7	124	191.15	0.19115						2	1	176.5	68.9	129	51.7	0.0517
	1	11	77.3	60.9	159	193.715	0.193715						2	2	140.9	54.7	124	190.519	0.190519						2	1	169.7	68.9	129	62.9165	0.0629165
	1	11	78.7	59.7	159	196.419	0.196419						2	2	140.9	52.3	124	188.584	0.188584						2	1	167.1	68.9	129	66.9247	0.0669247
	1	11	79.3	58.9	159	197.726	0.197726						2	2	140.9	50.3	124	186.177	0.186177						2	1	163.9	68.9	129	75.6059	0.0756059
	1	11	79.9	57.7	159	199.04	0.19904						2	2	141.1	48.5	124	183.076	0.183076						2	1	161.3	68.9	129	82.0863	0.0820863
	1	11	80.1	56.7	159	199.852	0.199852						2	2	141.9	46.9	124	179.528	0.179528						2	1	157.9	68.9	129	95.5679	0.0955679
	1	11	80.7	55.7	159	200.411	0.200411						2	2	143.1	44.3	124	172.428	0.172428						2	1	155.9	68.9	129	104.584	0.104584
	1	11	81.1	54.5	159	200.704	0.200704						2	2	144.3	42.5	124	170.079	0.170079						2	1	153.7	68.5	129	115.124	0.115124
	1	11	81.7	53.3	159	200.679	0.200679						2	2	146.1	40.5	124	165.381	0.165381						2	1	152.3	68.3	129	121.972	0.121972
	1	11	82.1	52.3	159	200.372	0.200372						2	2	147.9	38.3	124	159.161	0.159161						2	1	149.5	67.1	129	136.718	0.136718
	1	11	82.1	51.1	159	199.789	0.199789						2	2	149.9	36.5	124	157.795	0.157795						2	1	147.5	66.5	129	146.351	0.146351
	1	11	82.3	50.1	159	199.046	0.199046						2	2	152.3	34.7	124	149.471	0.149471						2	1	145.3	65.5	129	156.773	0.156773
	1	11	82.3	49.1	159	198.181	0.198181						2	2	154.5	33.3	124	147.114	0.147114						2	1	143.9	65.1	129	162.778	0.162778
	1	11	82.3	48.1	159	197.094	0.197094						2	2	157.3	31.5	124	135.009	0.135009						2	1	142.3	64.1	129	169.689	0.169689
	1	11	82.1	47.1	159	195.727	0.195727						2	2	160.7	29.7	124	123.909	0.123909						2	1	140.7	63.1	129	176.004	0.176004
	1	11	81.5	45.7	159	193.454	0.193454						2	2	163.1	28.5	124	113.719	0.113719						2	1	139.3	62.1	129	181.001	0.181001
	1	11	81.1	44.7	159	191.401	0.191401						2	2	165.5	27.1	124	107.386	0.107386						2	1	137.9	61.3	129	185.23	0.18523
	1	11	80.7	43.7	159	189.202	0.189202						2	2	168.9	25.5	124	94.7614	0.0947614						2	1	136.1	59.7	129	190.492	0.190492
	1	11	80.1	42.5	159	186.062	0.186062						2	2	172.7	23.1	124	77.5462	0.0775462						2	1	134.7	58.5	129	193.661	0.193661
	1	11	79.1	41.1	159	185.668	0.185668						2	2	175.5	21.9	124	65.4224	0.0654224						2	1	133.7	57.3	129	195.826	0.195826
	1	11	78.5	40.1	159	182.327	0.182327						2	2	178.5	20.3	124	55.6625	0.0556625						2	1	132.7	55.5	129	198.025	0.198025
	1	11	77.3	38.9	159	181.331	0.181331						2	2	180.9	19.3	124	48.03	0.04803						2	1	132.1	53.7	129	199.206	0.199206
	1	11	76.3	37.9	159	181.183	0.181183						2	2	183.5	18.3	124	42.5879	0.0425879						2	1	131.5	51.9	129	199.686	0.199686
	1	11	75.1	36.9	159	175.56	0.17556						2	2	185.5	17.5	124	37.54	0.03754						2	1	131.5	50.3	129	199.559	0.199559
	1	11	73.5	35.5	159	177.379	0.177379						2	2	186.5	17.1	124	35.5237	0.0355237						2	1	131.5	48.5	129	198.591	0.198591
	1	11	71.5	34.1	159	172.17	0.17217						2	3	208.7	63.3	119	0	0						2	1	131.5	46.5	129	196.89	0.19689
	1	11	69.9	32.9	159	168.414	0.168414						2	3	208.1	64.1	119	33.1471	0.0331471						2	1	132.3	44.7	129	194.378	0.194378
	1	11	68.3	32.1	159	164.592	0.164592						2	3	205.9	64.5	119	38.2631	0.0382631						2	1	133.1	42.9	129	191.041	0.191041
	1	11	66.9	31.1	159	161.15	0.16115						2	3	200.1	65.9	119	46.4426	0.0464426						2	1	134.3	41.1	129	186.378	0.186378
	1	11	64.1	29.9	159	148.709	0.148709						2	3	195.7	66.5	119	51.697	0.051697						2	1	136.1	38.7	129	178.152	0.178152
	1	11	62.1	29.1	159	141.024	0.141024						2	3	190.7	67.3	119	57.9861	0.0579861						2	1	137.3	37.3	129	172.3	0.1723
	1	11	59.3	28.1	159	133.391	0.133391						2	3	185.3	67.9	119	71.4942	0.0714942						2	1	138.7	35.5	129	164.125	0.164125
	1	11	57.1	27.1	159	122.619	0.122619						2	3	177.1	68.7	119	95.7152	0.0957152						2	1	140.1	34.3	129	156.756	0.156756
	1	11	53.9	25.5	159	109.647	0.109647						2	3	172.1	68.7	119	116.05	0.11605						2	1	142.3	32.5	129	144.274	0.144274
	1	11	50.7	24.3	159	92.1524	0.0921524						2	3	166.7	68.7	119	130.432	0.130432						2	1	144.5	31.1	129	131.75	0.13175
	1	11	47.9	22.9	159	81.5369	0.0815369						2	3	163.1	68.7	119	144.348	0.144348						2	1	147.3	29.3	129	119.654	0.119654
	1	11	44.7	21.7	159	69.8025	0.0698025						2	3	158.3	67.5	119	163.499	0.163499						2	1	150.5	27.9	129	106.185	0.106185
	1	11	41.7	20.5	159	56.4046	0.0564046						2	3	154.5	66.1	119	181.724	0.181724						2	1	153.3	26.3	129	98.5229	0.0985229
	1	11	39.3	19.9	159	48.5979	0.0485979						2	3	150.9	64.7	119	194.452	0.194452						2	1	156.1	25.3	129	92.2309	0.0922309
	1	11	37.7	19.3	159	44.0782	0.0440782						2	3	146.9	62.5	119	204.145	0.204145						2	1	158.3	24.5	129	85.121	0.085121
	1	11	35.5	18.3	159	39.983	0.039983						2	3	144.1	59.9	119	208.35	0.20835						2	1	160.9	23.9	129	76.6235	0.0766235
	2	1	205.1	63.5	149	0	0						2	3	142.9	57.9	119	209.102	0.209102						2	1	164.9	22.7	129	65.8353	0.0658353
	2	1	204.3	64.1	149	57.6532	0.0576532						2	3	142.5	55.7	119	208.696	0.208696						2	1	167.3	22.1	129	59.2941	0.0592941
	2	1	202.9	64.9	149	58.9409	0.0589409						2	3	142.5	52.7	119	206.26	0.20626						2	1	171.3	20.9	129	50.1971	0.0501971
	2	1	201.3	65.7	149	61.3908	0.0613908						2	3	142.9	49.9	119	201.901	0.201901						2	1	174.7	20.1	129	44.6232	0.0446232
	2	1	198.7	66.9	149	67.9117	0.0679117						2	3	143.9	47.9	119	197.195	0.197195						2	1	178.1	19.1	129	38.9502	0.0389502
	2	1	196.9	67.7	149	72.0258	0.0720258						2	3	144.7	46.3	119	192.348	0.192348						2	1	181.3	18.1	129	33.8216	0.0338216
	2	1	194.7	68.5	149	76.6274	0.0766274						2	3	146.5	44.3	119	188.454	0.188454						2	1	183.9	17.1	129	27.7333	0.0277333
	2	1	192.3	69.5	149	81.5865	0.0815865						2	3	148.5	41.9	119	181.314	0.181314						2	1	186.1	16.7	129	23.7049	0.0237049
	2	1	188.9	70.7	149	91.7682	0.0917682						2	3	150.7	39.9	119	178.694	0.178694						2	1	188.3	15.9	129	19.2875	0.0192875
	2	1	186.3	71.5	149	96.8314	0.0968314						2	3	153.9	37.5	119	168.221	0.168221						2	1	190.1	15.3	129	16.4626	0.0164626
	2	1	183.7	72.1	149	107.133	0.107133						2	3	156.9	35.3	119	149.345	0.149345						2	1	191.3	15.1	129	15.8656	0.0158656
	2	1	180.3	72.9	149	111.931	0.111931						2	3	159.9	32.9	119	133.6	0.1336						2	1	193.1	14.7	129	14.3625	0.0143625
	2	1	177.1	73.1	149	120.574	0.120574						2	3	163.1	30.9	119	116.735	0.116735						2	1	194.3	14.1	129	11.0953	0.0110953
	2	1	174.9	73.7	149	124.193	0.124193						2	3	165.9	28.7	119	101.47	0.10147						2	2	208.9	61.5	124	0	0
	2	1	173.3	73.7	149	127.269	0.127269						2	3	168.7	26.9	119	88.3228	0.0883228						2	2	208.1	62.3	124	39.5254	0.0395254
	2	1	171.9	73.9	149	130.104	0.130104						2	3	172.7	24.7	119	67.7577	0.0677577						2	2	206.3	63.3	124	38.7842	0.0387842
	2	1	169.9	74.1	149	132.851	0.132851						2	3	174.7	23.3	119	57.8015	0.0578015						2	2	203.7	64.5	124	37.9073	0.0379073
	2	1	168.1	74.1	149	0	0						2	3	177.1	22.1	119	50.722	0.050722						2	2	200.3	65.3	124	36.767	0.036767
	2	1	166.9	74.1	149	135.665	0.135665						2	3	178.7	21.1	119	44.8045	0.0448045						2	2	197.1	66.1	124	37.1609	0.0371609
	2	1	164.3	74.1	149	138.251	0.138251						2	3	181.3	19.7	119	35.6345	0.0356345						2	2	194.3	66.9	124	39.2651	0.0392651
	2	1	162.3	74.1	149	140.747	0.140747						2	3	184.5	17.7	119	28.7135	0.0287135						2	2	190.5	67.9	124	44.4923	0.0444923
	2	1	160.7	74.1	149	143.244	0.143244						2	3	186.3	16.7	119	26.1013	0.0261013						2	2	188.3	68.3	124	47.7609	0.0477609
	2	1	158.7	74.1	149	145.607	0.145607						2	3	187.3	16.1	119	25.4125	0.0254125						2	2	184.3	68.9	124	55.1967	0.0551967
	2	1	157.3	73.9	149	148.046	0.148046						2	4	208.3	64.1	114	0	0						2	2	181.1	69.3	124	63.5035	0.0635035
	2	1	155.5	73.3	149	152.386	0.152386						2	4	207.5	64.9	114	39.0142	0.0390142						2	2	176.1	70.1	124	71.5556	0.0715556
	2	1	153.9	72.5	149	156.962	0.156962						2	4	205.1	65.7	114	39.7208	0.0397208						2	2	172.5	70.5	124	79.6651	0.0796651
	2	1	152.3	71.9	149	161.09	0.16109						2	4	200.3	67.3	114	43.1907	0.0431907						2	2	169.7	70.5	124	83.6255	0.0836255
	2	1	150.7	70.9	149	165.273	0.165273						2	4	196.7	68.3	114	47.5841	0.0475841						2	2	166.5	70.5	124	91.7807	0.0917807
	2	1	149.5	69.9	149	168.578	0.168578						2	4	190.9	69.7	114	54.5913	0.0545913						2	2	161.7	70.5	124	99.9807	0.0999807
	2	1	148.5	69.1	149	171.141	0.171141						2	4	185.3	70.9	114	64.7369	0.0647369						2	2	158.5	70.5	124	110.128	0.110128
	2	1	147.7	68.3	149	173.199	0.173199						2	4	179.1	71.5	114	77.8879	0.0778879						2	2	154.7	70.5	124	124.129	0.124129
	2	1	147.1	67.5	149	174.808	0.174808						2	4	173.1	71.7	114	91.8653	0.0918653						2	2	152.3	70.5	124	133.276	0.133276
	2	1	146.5	66.7	149	176.384	0.176384						2	4	166.7	72.3	114	106.92	0.10692						2	2	148.1	69.5	124	149.161	0.149161
	2	1	145.7	65.7	149	178.153	0.178153						2	4	160.9	72.3	114	122.126	0.122126						2	2	145.7	68.9	124	157.694	0.157694
	2	1	144.9	64.5	149	179.935	0.179935						2	4	156.7	71.9	114	139.262	0.139262						2	2	143.3	67.1	124	166.93	0.16693
	2	1	144.5	63.5	149	181.009	0.181009						2	4	151.9	70.3	114	159.681	0.159681						2	2	141.3	65.5	124	173.941	0.173941
	2	1	143.9	62.3	149	182.136	0.182136						2	4	146.3	68.1	114	178.654	0.178654						2	2	139.7	63.9	124	179.225	0.179225
	2	1	143.1	60.7	149	183.226	0.183226						2	4	143.1	65.9	114	187.217	0.187217						2	2	138.3	62.3	124	183.367	0.183367
	2	1	142.9	59.7	149	183.621	0.183621						2	4	141.5	64.7	114	190.435	0.190435						2	2	137.3	60.5	124	186.43	0.18643
	2	1	142.7	58.5	149	183.868	0.183868						2	4	140.5	62.9	114	192.895	0.192895						2	2	136.5	58.9	124	188.546	0.188546
	2	1	142.5	57.5	149	183.902	0.183902						2	4	139.1	59.7	114	195.331	0.195331						2	2	135.1	56.5	124	190.461	0.190461
	2	1	142.1	55.7	149	183.483	0.183483						2	4	138.3	57.3	114	195.657	0.195657						2	2	134.3	54.9	124	190.998	0.190998
	2	1	141.9	54.5	149	182.94	0.18294						2	4	137.5	54.5	114	194.477	0.194477						2	2	133.9	53.1	124	190.814	0.190814
	2	1	141.7	52.1	149	181.099	0.181099						2	4	137.5	51.7	114	191.499	0.191499						2	2	133.5	51.1	124	189.967	0.189967
	2	1	141.5	49.5	149	177.9	0.1779						2	4	137.9	49.3	114	187.54	0.18754						2	2	133.5	47.5	124	186.57	0.18657
	2	1	141.1	47.7	149	175.043	0.175043						2	4	139.3	46.5	114	180.554	0.180554						2	2	133.7	45.3	124	183.31	0.18331
	2	1	141.1	46.7	149	173.221	0.173221						2	4	141.7	43.1	114	168.207	0.168207						2	2	134.1	44.1	124	181.037	0.181037
	2	1	141.3	44.9	149	169.531	0.169531						2	4	144.3	40.1	114	162.305	0.162305						2	2	134.7	42.5	124	177.399	0.177399
	2	1	142.3	42.5	149	163.542	0.163542						2	4	147.3	37.1	114	153.573	0.153573						2	2	135.7	40.7	124	172.389	0.172389
	2	1	143.5	39.7	149	155.266	0.155266						2	4	149.5	34.7	114	147.876	0.147876						2	2	136.7	38.9	124	166.547	0.166547
	2	1	144.7	37.7	149	151.816	0.151816						2	4	152.1	32.7	114	135.971	0.135971						2	2	138.5	36.1	124	155.885	0.155885
	2	1	146.5	35.5	149	146.468	0.146468						2	4	155.1	30.7	114	126.179	0.126179						2	2	140.7	33.9	124	144.852	0.144852
	2	1	149.3	33.1	149	141.898	0.141898						2	4	159.5	28.3	114	113.261	0.113261						2	2	143.5	31.9	124	131.981	0.131981
	2	1	152.3	31.3	149	137.892	0.137892						2	4	162.9	26.3	114	101.237	0.101237						2	2	146.5	29.7	124	117.685	0.117685
	2	1	155.3	29.3	149	129.322	0.129322						2	4	167.7	24.3	114	83.0143	0.0830143						2	2	150.3	27.7	124	104.739	0.104739
	2	1	159.3	27.3	149	125.383	0.125383						2	4	170.9	23.1	114	73.7214	0.0737214						2	2	153.5	26.3	124	97.9583	0.0979583
	2	1	163.3	25.5	149	116.704	0.116704						2	4	174.9	20.9	114	61.7691	0.0617691						2	2	158.5	23.9	124	85.996	0.085996
	2	1	166.9	23.9	149	108.452	0.108452						2	4	177.3	19.9	114	56.5245	0.0565245						2	2	162.5	22.3	124	75.0313	0.0750313
	2	1	170.3	22.5	149	99.8184	0.0998184						2	4	180.5	18.7	114	52.861	0.052861						2	2	165.9	20.7	124	66.6024	0.0666024
	2	1	173.9	20.9	149	87.5176	0.0875176						2	4	183.3	17.3	114	49.9907	0.0499907						2	2	169.7	19.3	124	57.5031	0.0575031
	2	1	177.1	19.7	149	72.4657	0.0724657						2	4	184.7	16.9	114	46.4976	0.0464976						2	2	174.1	18.1	124	47.7058	0.0477058
	2	1	178.9	18.7	149	65.0368	0.0650368						2	5	210.1	63.9	109	0	0						2	2	178.5	16.9	124	41.3696	0.0413696
	2	1	183.1	17.3	149	53.6299	0.0536299						2	5	209.5	64.7	109	36.1638	0.0361638						2	2	184.3	15.3	124	32.6885	0.0326885
	2	1	186.5	16.3	149	40.946	0.040946						2	5	207.7	65.5	109	38.4017	0.0384017						2	2	188.1	14.1	124	29.5777	0.0295777
	2	1	188.5	15.5	149	35.3042	0.0353042						2	5	204.3	66.5	109	43.704	0.043704						2	2	190.9	13.5	124	27.1265	0.0271265
	2	2	201.1	63.9	144	0	0						2	5	200.3	67.7	109	48.4728	0.0484728						2	2	193.3	12.9	124	25.1348	0.0251348
	2	2	199.7	64.3	144	81.4417	0.0814417						2	5	195.7	68.3	109	54.8909	0.0548909						2	2	194.5	12.5	124	25.8563	0.0258563
	2	2	198.3	64.7	144	0	0						2	5	192.9	68.7	109	56.7294	0.0567294						2	2	195.7	11.9	124	23.8355	0.0238355
	2	2	194.1	66.1	144	88.8878	0.0888878						2	5	189.7	69.3	109	60.2182	0.0602182						2	3	207.7	65.9	119	0	0
	2	2	191.3	66.9	144	92.3333	0.0923333						2	5	185.9	69.7	109	64.7486	0.0647486						2	3	206.1	66.7	119	39.3002	0.0393002
	2	2	186.9	68.9	144	105.424	0.105424						2	5	180.9	70.7	109	71.1645	0.0711645						2	3	203.7	67.5	119	37.5245	0.0375245
	2	2	183.1	70.1	144	114.517	0.114517						2	5	177.7	70.9	109	79.0293	0.0790293						2	3	199.5	68.5	119	37.4823	0.0374823
	2	2	180.3	70.9	144	118.647	0.118647						2	5	174.5	71.1	109	83.2329	0.0832329						2	3	194.1	69.9	119	43.1618	0.0431618
	2	2	177.3	71.7	144	126.528	0.126528						2	5	171.7	71.1	109	92.2298	0.0922298						2	3	187.3	71.3	119	60.7872	0.0607872
	2	2	174.9	71.9	144	130.421	0.130421						2	5	167.7	71.1	109	101.647	0.101647						2	3	184.3	71.9	119	65.7516	0.0657516
	2	2	172.3	72.1	144	134.649	0.134649						2	5	164.7	71.1	109	106.672	0.106672						2	3	180.7	72.3	119	76.0087	0.0760087
	2	2	169.9	72.1	144	138.919	0.138919						2	5	162.1	70.7	109	116.532	0.116532						2	3	177.7	72.3	119	81.2364	0.0812364
	2	2	167.9	72.1	144	143.326	0.143326						2	5	159.3	69.9	109	125.425	0.125425						2	3	172.9	72.3	119	96.9244	0.0969244
	2	2	165.7	72.1	144	147.817	0.147817						2	5	155.1	68.5	109	146.213	0.146213						2	3	169.3	72.3	119	106.225	0.106225
	2	2	163.3	72.1	144	156.13	0.15613						2	5	151.7	67.3	109	162.438	0.162438						2	3	164.5	72.3	119	114.753	0.114753
	2	2	161.1	71.5	144	160.009	0.160009						2	5	149.3	66.1	109	172.908	0.172908						2	3	161.1	72.3	119	122.799	0.122799
	2	2	158.9	70.9	144	163.626	0.163626						2	5	146.9	64.9	109	181.752	0.181752						2	3	157.3	72.3	119	131.459	0.131459
	2	2	155.5	69.9	144	169.539	0.169539						2	5	143.1	62.7	109	192.609	0.192609						2	3	154.5	72.3	119	141.6	0.1416
	2	2	152.9	68.9	144	171.778	0.171778						2	5	141.5	61.3	109	196.307	0.196307						2	3	151.7	71.5	119	152.274	0.152274
	2	2	150.7	67.9	144	177.852	0.177852						2	5	140.3	60.1	109	198.613	0.198613						2	3	149.1	70.9	119	161.667	0.161667
	2	2	149.1	67.1	144	181.79	0.18179						2	5	139.1	58.3	109	200.659	0.200659						2	3	146.7	69.3	119	170.862	0.170862
	2	2	146.9	65.5	144	186.71	0.18671						2	5	138.3	56.3	109	201.599	0.201599						2	3	144.9	68.1	119	176.848	0.176848
	2	2	145.5	64.1	144	189.38	0.18938						2	5	138.1	53.9	109	201.695	0.201695						2	3	143.5	66.1	119	182.424	0.182424
	2	2	144.1	61.9	144	191.812	0.191812						2	5	137.9	51.5	109	200.533	0.200533						2	3	141.9	63.9	119	187.346	0.187346
	2	2	143.5	60.5	144	192.519	0.192519						2	5	137.9	48.3	109	197.039	0.197039						2	3	140.7	62.1	119	190.222	0.190222
	2	2	142.7	58.7	144	193.026	0.193026						2	5	138.9	45.3	109	191.335	0.191335						2	3	139.5	59.9	119	192.376	0.192376
	2	2	141.9	56.7	144	192.792	0.192792						2	5	140.5	42.9	109	184.108	0.184108						2	3	138.9	57.5	119	193.293	0.193293
	2	2	141.5	54.5	144	191.703	0.191703						2	5	142.9	40.1	109	172.13	0.17213						2	3	138.7	55.5	119	193.08	0.19308
	2	2	140.9	53.1	144	190.521	0.190521						2	5	146.7	37.3	109	168.281	0.168281						2	3	138.7	52.5	119	191.344	0.191344
	2	2	140.7	50.1	144	186.957	0.186957						2	5	151.5	34.3	109	155.749	0.155749						2	3	138.7	49.5	119	187.793	0.187793
	2	2	140.7	48.3	144	184.158	0.184158						2	5	154.7	32.3	109	137.697	0.137697						2	3	138.7	46.7	119	182.664	0.182664
	2	2	140.7	47.3	144	182.348	0.182348						2	5	157.9	30.5	109	125.047	0.125047						2	3	139.5	43.5	119	174.348	0.174348
	2	2	141.5	45.3	144	177.811	0.177811						2	5	160.5	29.1	109	116.962	0.116962						2	3	140.7	40.7	119	164.617	0.164617
	2	2	143.1	42.9	144	170.446	0.170446						2	5	164.3	27.3	109	99.5582	0.0995582						2	3	142.3	38.9	119	155.78	0.15578
	2	2	145.1	40.7	144	165.243	0.165243						2	5	167.3	26.1	109	83.5802	0.0835802						2	3	143.9	36.9	119	149.937	0.149937
	2	2	147.3	38.1	144	161.783	0.161783						2	5	170.9	24.7	109	69.9614	0.0699614						2	3	146.1	35.1	119	146.925	0.146925
	2	2	149.3	36.5	144	156.266	0.156266						2	5	173.7	23.7	109	61.902	0.061902						2	3	149.1	33.3	119	141.037	0.141037
	2	2	152.3	33.9	144	148.175	0.148175						2	5	175.9	22.7	109	52.413	0.052413						2	3	152.1	32.1	119	131.129	0.131129
	2	2	154.7	32.1	144	143.523	0.143523						2	5	176.9	22.1	109	50.2338	0.0502338						2	3	155.9	30.3	119	121.282	0.121282
	2	2	157.3	29.7	144	135.184	0.135184						2	5	178.9	21.3	109	43.336	0.043336						2	3	158.7	28.7	119	115.765	0.115765
	2	2	161.1	27.7	144	122.217	0.122217						2	5	180.5	20.7	109	39.4028	0.0394028						2	3	161.3	27.3	119	105.683	0.105683
	2	2	164.7	25.7	144	109.737	0.109737						2	5	182.1	19.9	109	35.5287	0.0355287						2	3	163.5	26.1	119	102.44	0.10244
	2	2	168.5	23.5	144	94.7805	0.0947805						2	5	183.9	19.1	109	31.8576	0.0318576						2	3	166.9	24.5	119	92.1355	0.0921355
	2	2	172.3	21.7	144	79.813	0.079813						2	5	185.3	18.5	109	26.8647	0.0268647						2	3	170.1	22.9	119	76.9356	0.0769356
	2	2	175.3	20.5	144	70.2703	0.0702703						2	5	186.5	17.9	109	26.4977	0.0264977						2	3	174.1	21.3	119	65.0937	0.0650937
	2	2	178.3	19.1	144	58.2028	0.0582028						2	5	187.3	17.1	109	26.2239	0.0262239						2	3	176.1	20.7	119	56.4543	0.0564543
	2	2	180.9	18.3	144	54.4758	0.0544758						2	6	210.9	64.5	139	0	0						2	3	178.9	19.3	119	42.2679	0.0422679
	2	2	183.1	17.3	144	51.0648	0.0510648						2	6	210.3	65.3	139	53.4932	0.0534932						2	3	183.1	17.5	119	26.711	0.026711
	2	2	184.9	16.5	144	49.4414	0.0494414						2	6	209.1	65.7	139	53.3765	0.0533765						2	3	185.9	16.1	119	19.7245	0.0197245
	2	2	185.9	15.7	144	46.3471	0.0463471						2	6	207.1	66.7	139	54.4173	0.0544173						2	3	186.9	15.7	119	16.7106	0.0167106
	2	3	204.3	63.7	139	0	0						2	6	204.5	67.7	139	57.938	0.057938						2	4	210.1	63.3	114	0	0
	2	3	203.3	64.3	139	37.6714	0.0376714						2	6	202.7	68.5	139	60.2084	0.0602084						2	4	208.5	64.1	114	11.0638	0.0110638
	2	3	200.9	65.1	139	40.7391	0.0407391						2	6	199.5	69.7	139	62.3648	0.0623648						2	4	206.1	64.5	114	12.597	0.012597
	2	3	197.5	66.1	139	50.4238	0.0504238						2	6	197.7	70.3	139	64.2727	0.0642727						2	4	200.9	65.3	114	24.7512	0.0247512
	2	3	193.7	67.1	139	62.6777	0.0626777						2	6	195.1	70.7	139	68.4257	0.0684257						2	4	192.7	66.5	114	45.6694	0.0456694
	2	3	190.7	68.1	139	69.2292	0.0692292						2	6	192.5	71.7	139	70.5526	0.0705526						2	4	187.1	67.1	114	62.0499	0.0620499
	2	3	186.1	69.3	139	88.8481	0.0888481						2	6	189.3	72.7	139	75.415	0.075415						2	4	182.7	67.5	114	73.3974	0.0733974
	2	3	182.7	70.3	139	95.4393	0.0954393						2	6	184.7	73.7	139	81.7392	0.0817392						2	4	176.3	68.3	114	90.7815	0.0907815
	2	3	177.7	70.9	139	114.607	0.114607						2	6	180.7	74.1	139	88.8296	0.0888296						2	4	169.9	69.3	114	108.628	0.108628
	2	3	173.1	71.5	139	126.226	0.126226						2	6	178.3	74.5	139	92.6753	0.0926753						2	4	165.7	69.5	114	120.32	0.12032
	2	3	166.9	72.5	139	143.035	0.143035						2	6	174.9	74.5	139	100.329	0.100329						2	4	162.1	69.5	114	130.955	0.130955
	2	3	163.1	72.5	139	152.663	0.152663						2	6	171.7	74.5	139	107.675	0.107675						2	4	158.7	69.5	114	144.621	0.144621
	2	3	159.9	72.5	139	160.566	0.160566						2	6	167.9	74.5	139	111.371	0.111371						2	4	156.3	69.3	114	155.329	0.155329
	2	3	157.1	72.5	139	163.808	0.163808						2	6	165.5	74.5	139	118.708	0.118708						2	4	154.3	68.3	114	164.219	0.164219
	2	3	155.3	72.5	139	167.317	0.167317						2	6	162.7	74.5	139	122.739	0.122739						2	4	151.7	66.9	114	174.303	0.174303
	2	3	153.7	72.1	139	172.466	0.172466						2	6	160.5	74.1	139	129.738	0.129738						2	4	149.1	65.3	114	182.992	0.182992
	2	3	152.3	71.5	139	176.915	0.176915						2	6	158.3	73.3	139	137.457	0.137457						2	4	146.9	63.7	114	189.003	0.189003
	2	3	151.1	70.9	139	180.403	0.180403						2	6	155.9	72.5	139	145.6	0.1456						2	4	145.1	61.9	114	193.185	0.193185
	2	3	149.5	69.7	139	184.985	0.184985						2	6	153.9	71.5	139	152.243	0.152243						2	4	143.3	59.5	114	196.396	0.196396
	2	3	147.9	68.5	139	188.783	0.188783						2	6	151.7	70.5	139	158.933	0.158933						2	4	142.1	57.5	114	197.596	0.197596
	2	3	147.1	67.7	139	190.505	0.190505						2	6	149.1	69.3	139	166.004	0.166004						2	4	141.7	55.9	114	197.789	0.197789
	2	3	146.3	66.5	139	192.459	0.192459						2	6	147.3	67.9	139	170.976	0.170976						2	4	141.1	53.9	114	197.149	0.197149
	2	3	145.1	64.9	139	194.429	0.194429						2	6	145.3	66.5	139	175.235	0.175235						2	4	141.1	52.5	114	196.179	0.196179
	2	3	143.9	63.3	139	195.601	0.195601						2	6	143.5	64.7	139	178.659	0.178659						2	4	141.1	50.3	114	193.772	0.193772
	2	3	143.1	62.1	139	196.054	0.196054						2	6	142.5	63.1	139	180.668	0.180668						2	4	141.5	47.7	114	189.669	0.189669
	2	3	142.7	60.5	139	195.863	0.195863						2	6	141.5	60.9	139	182.206	0.182206						2	4	142.3	45.5	114	184.867	0.184867
	2	3	142.1	58.1	139	194.746	0.194746						2	6	140.7	58.9	139	182.828	0.182828						2	4	143.5	43.1	114	177.776	0.177776
	2	3	141.9	56.1	139	193.021	0.193021						2	6	140.3	57.3	139	182.778	0.182778						2	4	144.7	41.1	114	170.681	0.170681
	2	3	141.9	53.5	139	189.536	0.189536						2	6	140.1	55.3	139	181.999	0.181999						2	4	146.3	38.3	114	159.191	0.159191
	2	3	141.9	51.1	139	185.114	0.185114						2	6	140.1	53.3	139	180.467	0.180467						2	4	147.7	36.3	114	153.757	0.153757
	2	3	142.5	48.3	139	178.294	0.178294						2	6	140.1	51.1	139	178.17	0.17817						2	4	149.7	34.5	114	146.668	0.146668
	2	3	144.1	45.7	139	168.997	0.168997						2	6	140.1	48.3	139	174.112	0.174112						2	4	151.7	32.5	114	143.053	0.143053
	2	3	146.3	42.7	139	155.467	0.155467						2	6	140.9	45.5	139	168.426	0.168426						2	4	154.5	30.3	114	135.765	0.135765
	2	3	148.5	39.7	139	140.44	0.14044						2	6	141.9	43.3	139	162.591	0.162591						2	4	157.3	28.5	114	124.114	0.124114
	2	3	151.5	36.1	139	132.418	0.132418						2	6	143.3	41.1	139	155.363	0.155363						2	4	160.9	26.9	114	113.456	0.113456
	2	3	153.9	33.9	139	122.19	0.12219						2	6	145.3	38.9	139	146.087	0.146087						2	4	162.9	25.5	114	105.62	0.10562
	2	3	156.3	31.9	139	116.598	0.116598						2	6	147.3	36.5	139	143.083	0.143083						2	4	166.7	23.5	114	96.9851	0.0969851
	2	3	158.9	29.7	139	105.903	0.105903						2	6	149.5	34.7	139	136.519	0.136519						2	4	169.7	22.3	114	85.7579	0.0857579
	2	3	163.3	27.1	139	95.1597	0.0951597						2	6	151.9	32.5	139	131.387	0.131387						2	4	173.5	20.3	114	74.5884	0.0745884
	2	3	167.7	24.5	139	84.1292	0.0841292						2	6	154.7	30.3	139	124.32	0.12432						2	4	176.3	19.1	114	69.3886	0.0693886
	2	3	172.5	21.7	139	69.5002	0.0695002						2	6	158.5	28.3	139	113.524	0.113524						2	4	179.1	18.1	114	61.6826	0.0616826
	2	3	177.3	19.5	139	59.7661	0.0597661						2	6	162.7	25.7	139	99.8418	0.0998418						2	4	182.1	16.9	114	56.5844	0.0565844
	2	3	181.3	17.7	139	53.3626	0.0533626						2	6	167.7	23.1	139	87.0764	0.0870764						2	4	184.9	15.7	114	49.3519	0.0493519
	2	3	185.3	15.9	139	49.3503	0.0493503						2	6	172.5	20.3	139	74.262	0.074262						2	4	187.5	14.7	114	44.5511	0.0445511
	2	3	188.9	14.5	139	45.1215	0.0451215						2	6	181.3	17.3	139	52.3934	0.0523934						2	4	189.3	13.9	114	40.069	0.040069
	2	3	191.1	13.3	139	41.0391	0.0410391						2	6	186.5	15.3	139	46.0752	0.0460752						2	4	190.5	13.5	114	36.5835	0.0365835
	2	4	207.7	61.9	134	0	0						2	6	188.9	14.5	139	44.4761	0.0444761						2	5	211.1	62.7	109	0	0
	2	4	206.7	62.5	134	76.4439	0.0764439						2	7	210.3	66.1	144	0	0						2	5	210.3	63.5	109	36.4923	0.0364923
	2	4	205.5	63.1	134	0	0						2	7	208.7	66.9	144	41.2298	0.0412298						2	5	208.5	63.9	109	0	0
	2	4	202.1	64.5	134	79.1904	0.0791904						2	7	206.1	67.5	144	41.1913	0.0411913						2	5	203.9	65.3	109	44.4115	0.0444115
	2	4	199.3	65.9	134	82.8281	0.0828281						2	7	201.3	69.5	144	45.6062	0.0456062						2	5	199.1	66.5	109	51.2776	0.0512776
	2	4	196.9	67.1	134	84.2516	0.0842516						2	7	195.5	70.9	144	53.942	0.053942						2	5	193.9	67.9	109	61.5159	0.0615159
	2	4	193.5	68.3	134	88.3304	0.0883304						2	7	191.5	72.1	144	59.8604	0.0598604						2	5	189.5	68.5	109	67.1146	0.0671146
	2	4	189.7	69.5	134	95.898	0.095898						2	7	187.1	73.5	144	66.3526	0.0663526						2	5	183.9	69.5	109	75.5957	0.0755957
	2	4	186.7	70.5	134	100.582	0.100582						2	7	182.5	74.1	144	78.3587	0.0783587						2	5	178.7	69.9	109	86.9504	0.0869504
	2	4	183.7	71.1	134	110.767	0.110767						2	7	177.1	74.9	144	87.608	0.087608						2	5	174.3	70.5	109	95.2797	0.0952797
	2	4	180.5	71.5	134	120.847	0.120847						2	7	173.1	75.3	144	96.8132	0.0968132						2	5	169.9	70.5	109	104.011	0.104011
	2	4	177.3	71.9	134	125.957	0.125957						2	7	169.5	75.3	144	105.746	0.105746						2	5	167.5	70.5	109	108.449	0.108449
	2	4	175.1	71.9	134	131.057	0.131057						2	7	165.9	75.3	144	114.207	0.114207						2	5	163.9	70.5	109	117.149	0.117149
	2	4	171.9	71.9	134	141.089	0.141089						2	7	161.1	75.3	144	124.156	0.124156						2	5	161.1	70.3	109	125.532	0.125532
	2	4	169.1	71.9	134	145.961	0.145961						2	7	158.1	75.3	144	135.125	0.135125						2	5	158.7	69.5	109	135.597	0.135597
	2	4	165.5	71.5	134	155.517	0.155517						2	7	154.9	74.5	144	146.626	0.146626						2	5	155.9	68.5	109	146.795	0.146795
	2	4	162.5	70.7	134	163.909	0.163909						2	7	151.7	73.3	144	157.444	0.157444						2	5	153.7	67.3	109	155.837	0.155837
	2	4	159.5	69.9	134	168.392	0.168392						2	7	147.7	71.1	144	169.03	0.16903						2	5	152.1	66.5	109	161.966	0.161966
	2	4	157.1	69.3	134	176.385	0.176385						2	7	145.1	69.5	144	174.976	0.174976						2	5	150.1	65.3	109	168.991	0.168991
	2	4	155.1	68.3	134	182.768	0.182768						2	7	143.1	67.7	144	178.779	0.178779						2	5	147.9	63.5	109	176.514	0.176514
	2	4	153.1	67.3	134	187.983	0.187983						2	7	141.5	66.1	144	181.078	0.181078						2	5	145.3	61.9	109	182.838	0.182838
	2	4	151.1	65.9	134	192.482	0.192482						2	7	140.1	63.7	144	182.731	0.182731						2	5	143.7	60.3	109	186.348	0.186348
	2	4	148.9	64.7	134	195.816	0.195816						2	7	139.5	62.1	144	182.978	0.182978						2	5	141.9	58.5	109	189.007	0.189007
	2	4	147.7	63.7	134	197.362	0.197362						2	7	139.3	59.3	144	182.367	0.182367						2	5	140.3	55.9	109	190.667	0.190667
	2	4	146.7	62.5	134	198.333	0.198333						2	7	139.1	56.7	144	180.406	0.180406						2	5	139.9	53.7	109	190.681	0.190681
	2	4	145.9	60.5	134	198.847	0.198847						2	7	139.1	54.1	144	177.294	0.177294						2	5	139.7	51.1	109	189.462	0.189462
	2	4	145.5	58.3	134	198.394	0.198394						2	7	139.1	51.7	144	173.261	0.173261						2	5	139.7	47.9	109	186.12	0.18612
	2	4	145.3	56.5	134	197.281	0.197281						2	7	139.3	49.5	144	168.659	0.168659						2	5	140.5	44.3	109	179.934	0.179934
	2	4	145.3	54.5	134	195.451	0.195451						2	7	140.3	46.5	144	160.376	0.160376						2	5	141.9	41.3	109	171.92	0.17192
	2	4	145.3	52.1	134	192.079	0.192079						2	7	142.3	42.7	144	150.281	0.150281						2	5	143.5	38.7	109	162.85	0.16285
	2	4	145.3	49.7	134	187.363	0.187363						2	7	144.3	40.1	144	146.305	0.146305						2	5	145.1	36.3	109	152.759	0.152759
	2	4	146.3	46.9	134	179.858	0.179858						2	7	147.3	37.1	144	137.692	0.137692						2	5	147.1	34.3	109	146.337	0.146337
	2	4	147.1	44.9	134	173.122	0.173122						2	7	150.1	34.7	144	130.34	0.13034						2	5	150.3	31.9	109	138.356	0.138356
	2	4	148.5	43.1	134	164.833	0.164833						2	7	153.3	31.5	144	118.207	0.118207						2	5	153.7	29.7	109	128.479	0.128479
	2	4	150.9	40.7	134	155.313	0.155313						2	7	156.3	29.5	144	109.563	0.109563						2	5	157.3	27.7	109	116.455	0.116455
	2	4	154.1	38.1	134	145.202	0.145202						2	7	158.9	27.5	144	98.303	0.098303						2	5	160.7	25.7	109	104.178	0.104178
	2	4	156.5	36.3	134	133.864	0.133864						2	7	161.9	25.5	144	89.9945	0.0899945						2	5	165.7	22.9	109	86.7619	0.0867619
	2	4	158.5	34.7	134	124.114	0.124114						2	7	164.7	23.7	144	83.4021	0.0834021						2	5	169.1	21.3	109	72.3165	0.0723165
	2	4	160.9	33.1	134	117.267	0.117267						2	7	166.7	22.5	144	77.489	0.077489						2	5	173.1	19.1	109	61.8402	0.0618402
	2	4	163.3	31.3	134	104.137	0.104137						2	7	169.3	20.7	144	67.406	0.067406						2	5	176.3	17.5	109	49.9892	0.0499892
	2	4	166.3	29.1	134	91.7499	0.0917499						2	7	171.7	19.3	144	61.6928	0.0616928						2	5	179.1	16.3	109	43.331	0.043331
	2	4	168.7	27.5	134	84.2666	0.0842666						2	7	174.7	17.5	144	52.3818	0.0523818						2	5	181.7	15.1	109	35.9284	0.0359284
	2	4	171.5	25.1	134	72.4951	0.0724951						2	7	176.9	16.3	144	45.8333	0.0458333						2	5	184.7	13.3	109	28.7073	0.0287073
	2	4	174.7	23.3	134	57.8328	0.0578328						2	7	178.9	15.1	144	40.8323	0.0408323						2	5	186.9	12.7	109	24.2197	0.0242197
	2	4	177.7	21.5	134	47.485	0.047485						2	7	180.3	14.3	144	38.3477	0.0383477						2	5	189.7	11.7	109	20.1143	0.0201143
	2	4	180.3	19.9	134	38.8091	0.0388091						2	7	181.5	13.7	144	35.2827	0.0352827						2	5	190.9	11.1	109	18.6686	0.0186686
	2	4	183.9	17.3	134	25.9121	0.0259121						2	8	210.9	61.7	149	0	0						2	6	210.5	66.3	134	0	0
	2	4	186.9	15.7	134	19.605	0.019605						2	8	210.3	62.7	149	60.308	0.060308						2	6	209.7	66.9	134	21.9882	0.0219882
	2	4	188.9	14.7	134	16.8668	0.0168668						2	8	208.3	64.1	149	60.7216	0.0607216						2	6	206.7	67.9	134	18.3848	0.0183848
	2	4	190.1	13.7	134	15.5599	0.0155599						2	8	205.1	65.5	149	62.2795	0.0622795						2	6	201.3	68.9	134	19.2411	0.0192411
	2	4	191.9	12.7	134	15.0322	0.0150322						2	8	201.7	67.1	149	63.5927	0.0635927						2	6	194.1	69.7	134	26.3753	0.0263753
	2	5	209.1	62.1	129	0	0						2	8	196.9	68.5	149	68.8073	0.0688073						2	6	186.7	70.3	134	40.471	0.040471
	2	5	207.3	63.1	129	57.0816	0.0570816						2	8	191.1	70.3	149	73.0933	0.0730933						2	6	182.3	70.3	134	48.9825	0.0489825
	2	5	205.7	63.7	129	58.2322	0.0582322						2	8	186.7	71.1	149	76.6114	0.0766114						2	6	178.7	70.7	134	58.3317	0.0583317
	2	5	202.1	65.3	129	61.205	0.061205						2	8	183.1	71.5	149	80.9635	0.0809635						2	6	174.3	70.7	134	67.9602	0.0679602
	2	5	198.3	66.9	129	64.849	0.064849						2	8	179.3	72.1	149	86.9043	0.0869043						2	6	169.5	70.7	134	82.5531	0.0825531
	2	5	194.5	68.3	129	70.2761	0.0702761						2	8	175.3	72.1	149	93.7862	0.0937862						2	6	164.9	70.7	134	91.7339	0.0917339
	2	5	190.5	69.3	129	78.3448	0.0783448						2	8	171.3	72.1	149	101.626	0.101626						2	6	160.5	71.3	134	102.945	0.102945
	2	5	186.3	70.1	129	88.9359	0.0889359						2	8	165.9	72.1	149	114.71	0.11471						2	6	157.9	71.3	134	113.473	0.113473
	2	5	182.1	70.5	129	101.008	0.101008						2	8	162.5	71.7	149	121.711	0.121711						2	6	153.5	70.7	134	132.902	0.132902
	2	5	177.5	71.1	129	120.85	0.12085						2	8	158.7	70.7	149	137.318	0.137318						2	6	151.1	70.1	134	143.462	0.143462
	2	5	173.5	71.1	129	134.444	0.134444						2	8	154.9	69.5	149	154.091	0.154091						2	6	148.5	69.1	134	155.331	0.155331
	2	5	168.7	71.3	129	147.593	0.147593						2	8	150.9	67.3	149	171.098	0.171098						2	6	146.5	67.9	134	164.413	0.164413
	2	5	165.3	71.3	129	159.371	0.159371						2	8	147.9	65.5	149	181.273	0.181273						2	6	144.1	66.5	134	173.676	0.173676
	2	5	162.5	71.1	129	164.589	0.164589						2	8	144.9	63.7	149	188.776	0.188776						2	6	141.9	64.9	134	181.257	0.181257
	2	5	159.7	70.5	129	173.11	0.17311						2	8	142.9	61.9	149	192.781	0.192781						2	6	139.9	63.1	134	187.05	0.18705
	2	5	156.5	69.5	129	185.524	0.185524						2	8	141.3	59.9	149	195.29	0.19529						2	6	138.1	60.3	134	192.02	0.19202
	2	5	153.7	68.5	129	194.27	0.19427						2	8	139.7	57.7	149	196.413	0.196413						2	6	137.1	58.1	134	194.115	0.194115
	2	5	151.5	67.5	129	199.62	0.19962						2	8	139.1	55.5	149	196.18	0.19618						2	6	136.7	56.1	134	194.863	0.194863
	2	5	149.7	66.5	129	203.235	0.203235						2	8	138.7	52.3	149	193.91	0.19391						2	6	136.1	53.3	134	194.443	0.194443
	2	5	147.9	65.1	129	206.029	0.206029						2	8	138.7	49.1	149	189.761	0.189761						2	6	136.1	51.1	134	192.979	0.192979
	2	5	146.5	63.5	129	207.598	0.207598						2	8	139.9	46.3	149	183.491	0.183491						2	6	136.1	48.1	134	189.308	0.189308
	2	5	145.3	61.5	129	208.138	0.208138						2	8	141.9	43.7	149	174.366	0.174366						2	6	136.1	45.1	134	183.689	0.183689
	2	5	144.9	59.3	129	207.488	0.207488						2	8	144.7	40.7	149	169.431	0.169431						2	6	136.5	43.1	134	178.72	0.17872
	2	5	144.9	56.3	129	204.816	0.204816						2	8	148.3	38.1	149	166.583	0.166583						2	6	137.7	40.7	134	170.828	0.170828
	2	5	145.1	53.7	129	200.631	0.200631						2	8	151.7	35.7	149	156.574	0.156574						2	6	139.9	37.9	134	158.251	0.158251
	2	5	145.9	51.9	129	196.256	0.196256						2	8	154.9	33.3	149	144.317	0.144317						2	6	142.7	35.5	134	143.536	0.143536
	2	5	147.5	48.9	129	186.299	0.186299						2	8	158.9	30.5	149	122.359	0.122359						2	6	145.7	33.7	134	128.326	0.128326
	2	5	149.7	45.9	129	171.52	0.17152						2	8	161.7	28.5	149	108.853	0.108853						2	6	149.5	31.5	134	117.011	0.117011
	2	5	151.1	44.1	129	171.933	0.171933						2	8	165.3	26.3	149	89.2823	0.0892823						2	6	154.9	28.5	134	100.677	0.100677
	2	5	152.9	42.3	129	163.871	0.163871						2	8	168.1	24.7	149	76.9559	0.0769559						2	6	159.7	26.1	134	87.0452	0.0870452
	2	5	155.1	40.3	129	151.384	0.151384						2	8	172.3	22.3	149	55.1303	0.0551303						2	6	164.9	23.3	134	70.3895	0.0703895
	2	5	158.3	37.7	129	135.555	0.135555						2	8	175.5	20.5	149	42.0487	0.0420487						2	6	171.1	20.3	134	48.3149	0.0483149
	2	5	160.5	35.7	129	126.711	0.126711						2	8	178.7	19.1	149	32.4422	0.0324422						2	6	175.5	18.7	134	35.73	0.03573
	2	5	163.1	34.1	129	109.676	0.109676						2	8	181.5	17.1	149	25.1247	0.0251247						2	6	179.9	16.7	134	24.2474	0.0242474
	2	5	165.9	32.1	129	96.4878	0.0964878						2	8	183.7	15.9	149	23.6043	0.0236043						2	6	183.9	14.9	134	18.2776	0.0182776
	2	5	168.9	29.9	129	81.6976	0.0816976						2	9	207.5	65.3	154	0	0						2	6	187.7	13.5	134	16.1163	0.0161163
	2	5	172.3	27.7	129	65.6591	0.0656591						2	9	206.3	66.3	154	45.3517	0.0453517						2	6	190.5	12.3	134	15.974	0.015974
	2	5	174.7	25.9	129	56.7674	0.0567674						2	9	203.5	67.3	154	46.9969	0.0469969						2	6	191.7	11.9	134	15.927	0.015927
	2	5	177.9	23.5	129	43.5495	0.0435495						2	9	198.5	68.5	154	53.0784	0.0530784						2	7	212.7	62.9	139	0	0
	2	5	181.3	21.1	129	31.1553	0.0311553						2	9	193.3	70.1	154	59.437	0.059437						2	7	210.1	63.7	139	30.9169	0.0309169
	2	5	184.1	18.9	129	21.6613	0.0216613						2	9	188.9	70.7	154	63.2247	0.0632247						2	7	208.1	64.3	139	29.8037	0.0298037
	2	5	186.7	16.9	129	15.8449	0.0158449						2	9	184.9	71.3	154	68.0569	0.0680569						2	7	202.7	65.7	139	32.8181	0.0328181
	2	5	189.1	15.3	129	11.2238	0.0112238						2	9	180.7	71.7	154	73.2647	0.0732647						2	7	198.5	66.3	139	38.8968	0.0388968
	2	6	207.5	62.9	124	0	0						2	9	175.3	72.1	154	83.8006	0.0838006						2	7	192.3	67.3	139	47.9635	0.0479635
	2	6	205.7	63.9	124	43.3338	0.0433338						2	9	170.7	72.1	154	92.0113	0.0920113						2	7	186.9	67.9	139	58.697	0.058697
	2	6	202.9	64.9	124	52.8928	0.0528928						2	9	164.7	72.1	154	105.669	0.105669						2	7	182.7	68.5	139	66.5053	0.0665053
	2	6	197.7	66.7	124	63.8602	0.0638602						2	9	159.7	71.7	154	115.441	0.115441						2	7	179.3	68.5	139	74.5823	0.0745823
	2	6	190.5	68.7	124	86.7237	0.0867237						2	9	156.3	70.7	154	130.702	0.130702						2	7	174.3	68.5	139	82.9826	0.0829826
	2	6	182.9	70.3	124	110.513	0.110513						2	9	152.7	69.5	154	147.725	0.147725						2	7	169.5	68.5	139	96.0463	0.0960463
	2	6	176.5	71.5	124	126.87	0.12687						2	9	149.3	67.9	154	162.918	0.162918						2	7	165.3	68.5	139	105.035	0.105035
	2	6	170.7	72.3	124	141.5	0.1415						2	9	145.3	65.7	154	177.53	0.17753						2	7	162.7	68.5	139	111.866	0.111866
	2	6	166.1	72.7	124	150.305	0.150305						2	9	142.9	64.3	154	184.375	0.184375						2	7	158.5	68.5	139	129.238	0.129238
	2	6	163.7	72.7	124	158.385	0.158385						2	9	140.5	62.3	154	189.879	0.189879						2	7	156.1	67.7	139	140.001	0.140001
	2	6	161.1	72.3	124	161.927	0.161927						2	9	138.9	60.1	154	193.079	0.193079						2	7	153.5	66.5	139	151.958	0.151958
	2	6	158.3	71.7	124	167.37	0.16737						2	9	136.9	57.7	154	194.894	0.194894						2	7	151.3	65.1	139	162.041	0.162041
	2	6	156.1	70.7	124	175.378	0.175378						2	9	136.1	54.9	154	194.682	0.194682						2	7	148.9	63.9	139	171.398	0.171398
	2	6	153.5	69.3	124	183.516	0.183516						2	9	135.9	52.5	154	192.986	0.192986						2	7	147.1	62.9	139	177.516	0.177516
	2	6	151.1	67.5	124	189.953	0.189953						2	9	135.9	49.7	154	189.697	0.189697						2	7	145.5	61.7	139	182.601	0.182601
	2	6	148.9	65.3	124	194.636	0.194636						2	9	136.5	46.9	154	184.515	0.184515						2	7	143.9	60.1	139	187.447	0.187447
	2	6	147.1	62.9	124	197.435	0.197435						2	9	138.1	44.7	154	177.98	0.17798						2	7	141.7	56.9	139	193.279	0.193279
	2	6	146.1	60.9	124	198.269	0.198269						2	9	140.7	41.9	154	165.766	0.165766						2	7	139.9	53.3	139	195.907	0.195907
	2	6	145.1	57.9	124	197.742	0.197742						2	9	143.5	39.1	154	159.929	0.159929						2	7	139.1	50.7	139	195.735	0.195735
	2	6	145.1	54.9	124	195.297	0.195297						2	9	148.7	35.3	154	144.344	0.144344						2	7	138.9	48.3	139	194.38	0.19438
	2	6	145.1	52.3	124	191.589	0.191589						2	9	152.7	32.3	154	131.282	0.131282						2	7	138.9	45.3	139	190.834	0.190834
	2	6	145.1	49.9	124	186.872	0.186872						2	9	156.5	29.3	154	110.055	0.110055						2	7	139.7	42.1	139	184.697	0.184697
	2	6	145.7	47.1	124	179.46	0.17946						2	9	159.9	27.3	154	94.2384	0.0942384						2	7	141.5	39.1	139	175.597	0.175597
	2	6	146.5	44.9	124	172.298	0.172298						2	9	164.7	24.7	154	73.346	0.073346						2	7	143.1	36.7	139	166.089	0.166089
	2	6	147.9	42.1	124	160.652	0.160652						2	9	168.7	22.5	154	55.5069	0.0555069						2	7	145.5	34.5	139	153.621	0.153621
	2	6	149.9	39.9	124	157.662	0.157662						2	9	171.9	20.1	154	42.6222	0.0426222						2	7	147.9	32.5	139	144.8	0.1448
	2	6	152.7	37.7	124	146.419	0.146419						2	9	175.7	18.7	154	32.395	0.032395						2	7	152.3	29.7	139	129.976	0.129976
	2	6	155.7	34.9	124	136.313	0.136313						2	9	178.9	16.7	154	27.4878	0.0274878						2	7	155.7	27.9	139	119.814	0.119814
	2	6	159.3	32.7	124	130.245	0.130245						2	9	181.3	15.3	154	25.8919	0.0258919						2	7	160.3	25.5	139	105.913	0.105913
	2	6	162.9	30.3	124	116.927	0.116927						2	9	183.1	14.5	154	23.4991	0.0234991						2	7	166.3	22.9	139	83.2288	0.0832288
	2	6	166.9	27.7	124	100.303	0.100303						2	10	206.1	65.3	159	0	0						2	7	169.7	21.3	139	71.1613	0.0711613
	2	6	170.7	25.7	124	86.0147	0.0860147						2	10	205.7	66.3	159	47.5323	0.0475323						2	7	174.1	19.1	139	53.7014	0.0537014
	2	6	174.5	23.5	124	71.093	0.071093						2	10	203.9	66.9	159	0	0						2	7	178.9	16.9	139	39.5316	0.0395316
	2	6	177.1	22.1	124	63.814	0.063814						2	10	198.1	68.7	159	55.0438	0.0550438						2	7	182.9	15.3	139	29.069	0.029069
	2	6	180.7	19.7	124	47.8296	0.0478296						2	10	191.7	70.3	159	60.9897	0.0609897						2	7	188.1	13.3	139	19.2436	0.0192436
	2	6	184.3	17.7	124	33.665	0.033665						2	10	187.1	70.9	159	64.4582	0.0644582						2	7	190.3	12.1	139	15.6252	0.0156252
	2	6	186.5	16.3	124	25.2871	0.0252871						2	10	181.7	71.9	159	70.9658	0.0709658						2	7	191.5	11.7	139	14.6578	0.0146578
	2	6	187.3	15.7	124	23.7682	0.0237682						2	10	175.5	72.3	159	81.1842	0.0811842						2	7	192.9	11.1	139	13.1031	0.0131031
	2	6	188.3	15.1	124	22.0765	0.0220765						2	10	170.9	72.3	159	89.7892	0.0897892						2	8	212.7	63.3	144	0	0
	2	6	189.9	14.1	124	18.3076	0.0183076						2	10	166.7	72.3	159	99.1541	0.0991541						2	8	210.3	64.3	144	40.269	0.040269
	2	7	208.9	61.9	119	0	0						2	10	161.5	72.3	159	113.484	0.113484						2	8	205.3	66.5	144	46.034	0.046034
	2	7	206.9	62.5	119	49.3889	0.0493889						2	10	156.7	71.3	159	125.794	0.125794						2	8	199.1	68.1	144	52.228	0.052228
	2	7	204.9	63.1	119	51.8323	0.0518323						2	10	152.7	69.9	159	142.063	0.142063						2	8	192.5	70.1	144	59.3622	0.0593622
	2	7	199.5	64.5	119	62.3001	0.0623001						2	10	149.9	68.9	159	152.877	0.152877						2	8	187.7	71.3	144	62.4734	0.0624734
	2	7	193.3	66.3	119	73.6753	0.0736753						2	10	146.7	67.1	159	165.058	0.165058						2	8	184.1	71.9	144	66.437	0.066437
	2	7	187.3	67.3	119	91.0773	0.0910773						2	10	144.3	65.9	159	172.76	0.17276						2	8	178.7	72.7	144	75.068	0.075068
	2	7	183.7	67.9	119	104.186	0.104186						2	10	141.5	64.1	159	180.445	0.180445						2	8	174.3	73.3	144	82.1929	0.0821929
	2	7	180.3	68.3	119	117.857	0.117857						2	10	139.5	62.5	159	185.033	0.185033						2	8	169.9	73.3	144	90.0575	0.0900575
	2	7	177.1	68.3	119	124.767	0.124767						2	10	137.9	60.9	159	187.877	0.187877						2	8	166.9	73.3	144	98.3605	0.0983605
	2	7	171.9	68.3	119	144.692	0.144692						2	10	136.1	58.1	159	190.253	0.190253						2	8	164.1	73.3	144	102.706	0.102706
	2	7	166.9	68.3	119	156.206	0.156206						2	10	135.5	56.1	159	190.64	0.19064						2	8	160.9	73.1	144	114.66	0.11466
	2	7	163.3	67.9	119	165.782	0.165782						2	10	135.5	54.3	159	190.395	0.190395						2	8	156.9	71.7	144	131.251	0.131251
	2	7	159.3	67.1	119	174.343	0.174343						2	10	135.5	51.5	159	188.723	0.188723						2	8	153.3	70.7	144	146.246	0.146246
	2	7	156.3	65.9	119	184.636	0.184636						2	10	136.7	47.5	159	183.205	0.183205						2	8	149.5	69.3	144	161.108	0.161108
	2	7	153.7	64.3	119	192.162	0.192162						2	10	138.1	44.3	159	175.916	0.175916						2	8	144.9	66.9	144	176.674	0.176674
	2	7	151.7	62.9	119	196.659	0.196659						2	10	139.7	41.1	159	165.666	0.165666						2	8	140.5	64.1	144	187.431	0.187431
	2	7	149.5	61.7	119	199.942	0.199942						2	10	141.9	38.1	159	161.808	0.161808						2	8	138.5	61.9	144	191.206	0.191206
	2	7	148.1	59.9	119	201.841	0.201841						2	10	144.3	35.5	159	157.207	0.157207						2	8	137.1	59.1	144	193.328	0.193328
	2	7	147.1	57.9	119	202.577	0.202577						2	10	147.3	32.7	159	148.127	0.148127						2	8	136.5	57.1	144	193.706	0.193706
	2	7	146.7	55.5	119	202.416	0.202416						2	10	151.7	30.3	159	131.361	0.131361						2	8	136.3	53.9	144	192.669	0.192669
	2	7	146.7	52.3	119	200.118	0.200118						2	10	155.5	28.3	159	116.721	0.116721						2	8	136.3	51.5	144	190.455	0.190455
	2	7	146.7	49.9	119	196.995	0.196995						2	10	160.9	25.5	159	96.4842	0.0964842						2	8	136.9	48.3	144	185.858	0.185858
	2	7	147.5	47.7	119	192.494	0.192494						2	10	163.5	24.1	159	90.1953	0.0901953						2	8	138.9	44.3	144	176.014	0.176014
	2	7	148.7	45.1	119	185.583	0.185583						2	10	166.9	22.3	159	79.9843	0.0799843						2	8	141.5	40.7	144	162.199	0.162199
	2	7	150.7	42.1	119	173.82	0.17382						2	10	170.1	20.9	159	67.4865	0.0674865						2	8	143.9	38.1	144	148.429	0.148429
	2	7	152.7	39.5	119	170.088	0.170088						2	10	172.1	20.1	159	66.8339	0.0668339						2	8	147.7	35.3	144	130.983	0.130983
	2	7	154.9	36.9	119	164.397	0.164397						2	10	174.9	18.9	159	56.8522	0.0568522						2	8	153.1	31.7	144	111.41	0.11141
	2	7	156.7	35.5	119	157.617	0.157617						2	10	176.9	18.1	159	51.0648	0.0510648						2	8	157.5	29.3	144	98.4749	0.0984749
	2	7	159.7	32.9	119	145.74	0.14574						2	10	179.3	16.7	159	46.4902	0.0464902						2	8	161.5	27.3	144	84.185	0.084185
	2	7	163.3	29.7	119	127.18	0.12718						2	10	180.9	15.7	159	41.2951	0.0412951						2	8	165.7	25.3	144	70.1102	0.0701102
	2	7	166.7	27.5	119	112.52	0.11252						2	10	181.7	15.1	159	32.1528	0.0321528						2	8	169.9	23.5	144	57.3425	0.0573425
	2	7	170.7	25.1	119	99.1189	0.0991189						2	10	182.5	14.5	159	35.7311	0.0357311						2	8	175.3	20.9	144	43.3418	0.0433418
	2	7	174.3	23.1	119	85.3581	0.0853581						2	11	211.1	64.7	134	0	0						2	8	179.9	19.3	144	35.1584	0.0351584
	2	7	179.9	20.5	119	68.0501	0.0680501						2	11	210.7	65.7	134	46.5551	0.0465551						2	8	183.5	17.5	144	28.2237	0.0282237
	2	7	182.5	19.1	119	59.139	0.059139						2	11	209.5	66.7	134	0	0						2	8	186.3	16.5	144	23.1646	0.0231646
	2	7	184.7	17.9	119	56.7006	0.0567006						2	11	208.3	67.3	134	46.1656	0.0461656						2	8	188.7	15.3	144	21.0248	0.0210248
	2	7	186.1	17.1	119	51.3569	0.0513569						2	11	206.7	68.3	134	46.2895	0.0462895						2	8	190.3	14.7	144	19.9365	0.0199365
	2	7	187.7	16.5	119	49.2914	0.0492914						2	11	203.9	69.5	134	47.5876	0.0475876						2	8	192.1	13.9	144	18.1997	0.0181997
	2	7	190.5	14.7	119	45.7831	0.0457831						2	11	201.3	69.9	134	51.6014	0.0516014						2	9	209.7	64.1	149	0	0
	2	7	191.5	14.1	119	42.0523	0.0420523						2	11	198.9	70.3	134	54.3049	0.0543049						2	9	207.5	64.9	149	36.3258	0.0363258
	2	8	206.3	62.5	114	0	0						2	11	195.7	70.9	134	59.9646	0.0599646						2	9	205.1	65.5	149	38.5738	0.0385738
	2	8	204.3	62.9	114	33.2463	0.0332463						2	11	192.9	71.7	134	62.7104	0.0627104						2	9	199.5	66.5	149	45.736	0.045736
	2	8	202.1	63.7	114	38.4195	0.0384195						2	11	190.3	72.3	134	65.168	0.065168						2	9	192.1	67.1	149	55.3507	0.0553507
	2	8	195.5	65.3	114	59.9382	0.0599382						2	11	187.9	72.7	134	71.0509	0.0710509						2	9	186.5	68.1	149	63.4372	0.0634372
	2	8	187.3	66.9	114	83.3489	0.0833489						2	11	185.1	72.9	134	74.5544	0.0745544						2	9	181.9	68.3	149	70.07	0.07007
	2	8	182.7	67.7	114	96.7506	0.0967506						2	11	180.9	73.5	134	82.5065	0.0825065						2	9	177.7	68.7	149	77.5007	0.0775007
	2	8	177.7	68.3	114	116.481	0.116481						2	11	178.5	73.7	134	86.8759	0.0868759						2	9	173.9	68.7	149	85.6718	0.0856718
	2	8	172.5	69.1	114	129.072	0.129072						2	11	175.5	73.7	134	96.0763	0.0960763						2	9	170.9	68.7	149	94.6457	0.0946457
	2	8	166.9	69.7	114	145.893	0.145893						2	11	171.9	73.7	134	105.868	0.105868						2	9	167.1	68.7	149	104.013	0.104013
	2	8	162.1	69.7	114	155.43	0.15543						2	11	168.9	73.7	134	110.79	0.11079						2	9	164.1	68.1	149	108.946	0.108946
	2	8	159.5	69.7	114	163.387	0.163387						2	11	165.7	73.7	134	120.527	0.120527						2	9	161.9	67.7	149	113.935	0.113935
	2	8	156.5	68.7	114	169.355	0.169355						2	11	162.9	73.7	134	126.328	0.126328						2	9	159.1	66.7	149	124.601	0.124601
	2	8	153.7	67.3	114	179.778	0.179778						2	11	161.3	73.7	134	132.123	0.132123						2	9	156.1	66.1	149	138.079	0.138079
	2	8	151.5	66.1	114	186.421	0.186421						2	11	158.9	73.1	134	142.087	0.142087						2	9	153.5	65.1	149	150.025	0.150025
	2	8	149.5	64.7	114	191.576	0.191576						2	11	156.9	72.7	134	150.143	0.150143						2	9	151.1	63.9	149	160.926	0.160926
	2	8	147.7	63.5	114	194.979	0.194979						2	11	155.9	72.1	134	154.689	0.154689						2	9	148.7	62.7	149	170.499	0.170499
	2	8	145.5	61.1	114	198.222	0.198222						2	11	154.7	71.7	134	159.452	0.159452						2	9	145.7	60.7	149	181.34	0.18134
	2	8	144.7	59.9	114	198.96	0.19896						2	11	152.3	70.5	134	168.855	0.168855						2	9	143.9	59.3	149	186.563	0.186563
	2	8	144.3	57.7	114	199.067	0.199067						2	11	150.5	69.3	134	175.46	0.17546						2	9	142.1	57.5	149	191.098	0.191098
	2	8	143.7	55.1	114	197.806	0.197806						2	11	148.7	68.1	134	181.029	0.181029						2	9	140.7	55.7	149	194.1	0.1941
	2	8	143.7	52.3	114	194.707	0.194707						2	11	147.1	66.9	134	185.335	0.185335						2	9	139.3	52.9	149	196.561	0.196561
	2	8	143.7	49.5	114	189.795	0.189795						2	11	145.5	65.7	134	188.887	0.188887						2	9	138.5	50.1	149	196.943	0.196943
	2	8	144.3	47.1	114	183.963	0.183963						2	11	143.9	64.5	134	191.59	0.19159						2	9	138.1	47.7	149	196.007	0.196007
	2	8	145.1	44.7	114	176.457	0.176457						2	11	142.9	63.1	134	193.314	0.193314						2	9	138.1	46.1	149	194.753	0.194753
	2	8	147.1	41.1	114	170.575	0.170575						2	11	141.9	61.7	134	194.375	0.194375						2	9	138.5	43.5	149	191.654	0.191654
	2	8	148.7	38.3	114	161.57	0.16157						2	11	141.3	59.9	134	194.937	0.194937						2	9	139.7	41.1	149	187.093	0.187093
	2	8	150.9	36.5	114	158.298	0.158298						2	11	140.9	58.1	134	194.751	0.194751						2	9	141.5	38.7	149	180.268	0.180268
	2	8	152.9	34.7	114	149.656	0.149656						2	11	140.7	56.1	134	193.878	0.193878						2	9	143.3	36.5	149	172.173	0.172173
	2	8	156.1	31.9	114	136.886	0.136886						2	11	140.7	54.1	134	192.094	0.192094						2	9	146.5	33.3	149	160.329	0.160329
	2	8	158.5	30.5	114	131.981	0.131981						2	11	141.1	51.9	134	189.157	0.189157						2	9	150.1	30.9	149	150.732	0.150732
	2	8	161.9	28.1	114	117.44	0.11744						2	11	141.9	49.9	134	185.361	0.185361						2	9	153.5	28.7	149	140.364	0.140364
	2	8	165.1	25.7	114	103.122	0.103122						2	11	142.9	47.9	134	180.274	0.180274						2	9	157.5	26.9	149	131.261	0.131261
	2	8	168.9	23.1	114	85.7124	0.0857124						2	11	143.9	45.9	134	174.156	0.174156						2	9	161.5	25.1	149	115.421	0.115421
	2	8	172.5	20.7	114	71.1891	0.0711891						2	11	144.9	44.1	134	167.602	0.167602						2	9	164.7	23.5	149	104.016	0.104016
	2	8	175.3	18.5	114	60.2504	0.0602504						2	11	146.1	42.7	134	160.97	0.16097						2	9	168.1	22.3	149	88.2149	0.0882149
	2	8	177.9	16.7	114	50.7495	0.0507495						2	11	147.5	40.7	134	151.212	0.151212						2	9	172.5	20.3	149	74.5677	0.0745677
	2	8	181.1	14.7	114	36.0598	0.0360598						2	11	148.9	38.9	134	141.201	0.141201						2	9	177.5	18.7	149	60.1463	0.0601463
	2	8	182.9	13.5	114	31.5466	0.0315466						2	11	150.9	37.1	134	133.522	0.133522						2	9	181.3	17.9	149	49.5948	0.0495948
	2	8	184.5	12.5	114	26.1244	0.0261244						2	11	153.1	35.7	134	125.539	0.125539						2	9	184.9	16.5	149	43.3101	0.0433101
	2	9	205.7	63.1	109	0	0						2	11	154.9	34.5	134	119.449	0.119449						2	9	187.7	15.9	149	39.7752	0.0397752
	2	9	203.7	63.7	109	43.6281	0.0436281						2	11	157.7	32.9	134	112.021	0.112021						2	9	189.5	15.3	149	37.1238	0.0371238
	2	9	200.1	64.5	109	45.0552	0.0450552						2	11	160.3	31.5	134	105.657	0.105657						2	9	190.9	14.9	149	34.1234	0.0341234
	2	9	191.5	67.1	109	48.0542	0.0480542						2	11	162.3	30.1	134	97.2173	0.0972173						2	10	209.1	65.3	154	0	0
	2	9	183.1	69.1	109	70.731	0.070731						2	11	164.3	29.1	134	89.9696	0.0899696						2	10	208.1	65.1	154	36.9745	0.0369745
	2	9	178.7	69.7	109	83.3679	0.0833679						2	11	166.9	27.7	134	79.5464	0.0795464						2	10	206.1	65.7	154	40.2859	0.0402859
	2	9	173.3	70.5	109	103.24	0.10324						2	11	169.9	26.1	134	71.4342	0.0714342						2	10	197.7	67.3	154	54.4676	0.0544676
	2	9	168.9	70.7	109	116.286	0.116286						2	11	172.9	24.7	134	64.3097	0.0643097						2	10	193.3	67.7	154	62.5527	0.0625527
	2	9	163.9	70.7	109	128.96	0.12896						2	11	175.7	23.5	134	55.5173	0.0555173						2	10	189.5	68.3	154	71.5415	0.0715415
	2	9	159.7	70.3	109	140.554	0.140554						2	11	178.9	21.9	134	48.6596	0.0486596						2	10	186.9	68.7	154	76.5405	0.0765405
	2	9	155.9	69.9	109	154.58	0.15458						2	11	181.9	20.5	134	43.135	0.043135						2	10	182.5	69.1	154	86.6723	0.0866723
	2	9	151.3	69.3	109	174.463	0.174463						2	11	184.3	19.5	134	37.1587	0.0371587						2	10	178.9	69.1	154	96.6564	0.0966564
	2	9	146.5	68.5	109	190.577	0.190577						2	11	186.3	18.7	134	32.6028	0.0326028						2	10	174.1	69.1	154	111.166	0.111166
	2	9	144.3	67.7	109	196.36	0.19636						2	11	187.9	17.9	134	29.4296	0.0294296						2	10	170.9	69.1	154	115.945	0.115945
	2	9	142.1	65.7	109	201.787	0.201787						2	11	189.9	17.1	134	25.1507	0.0251507						2	10	166.7	69.1	154	125.15	0.12515
	2	9	140.1	61.9	109	206.197	0.206197						2	11	191.1	16.5	134	23.1059	0.0231059						2	10	163.7	68.9	154	134.295	0.134295
	2	9	139.3	59.3	109	206.697	0.206697						2	11	192.3	15.7	134	19.6409	0.0196409						2	10	161.1	67.9	154	138.7	0.1387
	2	9	139.1	56.3	109	205.263	0.205263						2	11	194.3	14.9	134	18.5705	0.0185705						2	10	158.7	67.5	154	147.033	0.147033
	2	9	139.1	52.9	109	201.045	0.201045																		2	10	154.9	65.7	154	162.844	0.162844
	2	9	140.7	47.5	109	188.219	0.188219																		2	10	152.9	64.7	154	170.275	0.170275
	2	9	142.9	43.5	109	171.399	0.171399																		2	10	150.5	63.1	154	178.318	0.178318
	2	9	145.7	40.1	109	154.776	0.154776																		2	10	148.9	61.9	154	182.771	0.182771
	2	9	151.7	35.3	109	130.958	0.130958																		2	10	147.1	59.9	154	187.606	0.187606
	2	9	158.1	31.9	109	108.132	0.108132																		2	10	145.3	57.3	154	191.281	0.191281
	2	9	163.1	28.9	109	84.8326	0.0848326																		2	10	144.3	54.1	154	192.916	0.192916
	2	9	167.1	26.7	109	73.8847	0.0738847																		2	10	143.5	50.7	154	192.306	0.192306
	2	9	170.5	24.3	109	60.2745	0.0602745																		2	10	143.3	47.1	154	189.424	0.189424
	2	9	173.7	22.3	109	48.9558	0.0489558																		2	10	143.3	45.1	154	186.569	0.186569
	2	9	177.1	20.5	109	37.5446	0.0375446																		2	10	143.9	42.5	154	181.556	0.181556
	2	9	179.5	19.1	109	28.3182	0.0283182																		2	10	144.9	39.9	154	174.602	0.174602
	2	9	182.3	17.3	109	19.7143	0.0197143																		2	10	146.5	37.3	154	169.486	0.169486
	2	9	183.9	16.5	109	15.3365	0.0153365																		2	10	148.7	35.1	154	162.991	0.162991
	2	9	185.1	15.9	109	11.6776	0.0116776																		2	10	150.9	33.3	154	161.074	0.161074
	2	9	186.1	15.1	109	8.82329	0.00882329																		2	10	153.5	31.5	154	152.412	0.152412
	2	9	187.1	14.3	109	7.73139	0.00773139																		2	10	157.1	29.5	154	142.722	0.142722
	2	10	206.7	60.7	154	0	0																		2	10	161.1	27.1	154	133.711	0.133711
	2	10	205.7	61.3	154	55.2314	0.0552314																		2	10	164.1	25.3	154	119.391	0.119391
	2	10	204.1	62.1	154	0	0																		2	10	168.3	23.1	154	107.775	0.107775
	2	10	200.5	63.5	154	53.642	0.053642																		2	10	172.5	20.7	154	89.589	0.089589
	2	10	196.5	64.9	154	56.0388	0.0560388																		2	10	176.3	19.1	154	74.7787	0.0747787
	2	10	194.1	65.9	154	57.5931	0.0575931																		2	10	179.5	17.9	154	63.1912	0.0631912
	2	10	191.3	67.1	154	59.5478	0.0595478																		2	10	181.1	17.1	154	56.9092	0.0569092
	2	10	187.9	68.7	154	64.2224	0.0642224																		2	10	183.5	16.1	154	47.3969	0.0473969
	2	10	185.3	69.3	154	70.9338	0.0709338																		2	10	185.3	15.5	154	41.7944	0.0417944
	2	10	183.1	69.9	154	74.7903	0.0747903																		2	10	187.5	14.5	154	35.2742	0.0352742
	2	10	180.5	70.7	154	78.9173	0.0789173																		2	10	188.9	13.9	154	32.5597	0.0325597
	2	10	178.1	70.9	154	83.1005	0.0831005																		2	10	189.9	13.5	154	29.9685	0.0299685
	2	10	174.9	71.3	154	92.2157	0.0922157																		2	11	208.5	65.9	159	0	0
	2	10	172.3	71.7	154	96.8837	0.0968837																		2	11	206.7	66.9	159	26.5607	0.0265607
	2	10	169.9	71.7	154	101.642	0.101642																		2	11	205.7	67.1	159	26.6888	0.0266888
	2	10	167.1	71.7	154	111.169	0.111169																		2	11	200.9	68.3	159	30.9348	0.0309348
	2	10	164.3	71.7	154	115.982	0.115982																		2	11	196.7	68.9	159	37.0056	0.0370056
	2	10	161.3	71.7	154	125.215	0.125215																		2	11	193.1	69.7	159	43.8762	0.0438762
	2	10	158.1	71.7	154	131.805	0.131805																		2	11	189.3	69.9	159	51.3535	0.0513535
	2	10	155.1	71.7	154	143.884	0.143884																		2	11	184.1	70.5	159	59.7773	0.0597773
	2	10	152.7	71.5	154	152.951	0.152951																		2	11	179.9	71.1	159	72.8778	0.0728778
	2	10	151.1	71.3	154	158.931	0.158931																		2	11	176.3	71.3	159	77.2007	0.0772007
	2	10	149.7	70.5	154	164.576	0.164576																		2	11	171.5	71.5	159	90.0201	0.0900201
	2	10	147.1	69.5	154	173.199	0.173199																		2	11	165.3	71.5	159	102.938	0.102938
	2	10	145.5	68.9	154	177.852	0.177852																		2	11	160.9	71.5	159	111.867	0.111867
	2	10	144.5	68.3	154	180.732	0.180732																		2	11	158.5	71.5	159	118.697	0.118697
	2	10	143.1	67.5	154	184.354	0.184354																		2	11	155.5	71.3	159	131.013	0.131013
	2	10	141.5	66.3	154	188.28	0.18828																		2	11	152.1	69.9	159	146.032	0.146032
	2	10	140.3	65.5	154	190.563	0.190563																		2	11	148.1	68.1	159	162.571	0.162571
	2	10	139.5	64.1	154	192.686	0.192686																		2	11	145.5	66.5	159	171.976	0.171976
	2	10	138.5	62.7	154	194.399	0.194399																		2	11	142.9	64.5	159	180.112	0.180112
	2	10	137.5	60.5	154	195.712	0.195712																		2	11	140.5	61.5	159	186.744	0.186744
	2	10	136.7	58.5	154	196.065	0.196065																		2	11	139.3	59.1	159	189.761	0.189761
	2	10	136.1	56.9	154	195.697	0.195697																		2	11	137.7	56.3	159	191.383	0.191383
	2	10	136.1	55.3	154	194.751	0.194751																		2	11	137.1	54.1	159	191.271	0.191271
	2	10	136.1	52.9	154	192.37	0.19237																		2	11	136.5	51.1	159	189.452	0.189452
	2	10	136.1	51.5	154	190.386	0.190386																		2	11	136.5	48.3	159	186.031	0.186031
	2	10	136.5	49.7	154	187.327	0.187327																		2	11	136.5	45.5	159	181.003	0.181003
	2	10	137.1	47.9	154	183.391	0.183391																		2	11	138.1	42.7	159	173.125	0.173125
	2	10	137.7	46.3	154	179.185	0.179185																		2	11	140.3	39.9	159	162.092	0.162092
	2	10	138.5	44.5	154	173.387	0.173387																		2	11	142.5	36.9	159	148.283	0.148283
	2	10	139.5	42.7	154	166.428	0.166428																		2	11	145.1	34.9	159	134.665	0.134665
	2	10	140.5	41.3	154	159.977	0.159977																		2	11	146.9	33.7	159	125.347	0.125347
	2	10	142.1	39.3	154	153.989	0.153989																		2	11	150.5	31.3	159	114.307	0.114307
	2	10	143.7	37.5	154	147.862	0.147862																		2	11	152.3	30.3	159	108.863	0.108863
	2	10	145.5	36.1	154	141.84	0.14184																		2	11	156.1	27.7	159	99.1515	0.0991515
	2	10	147.7	34.5	154	133.464	0.133464																		2	11	160.1	25.5	159	84.6242	0.0846242
	2	10	150.1	32.9	154	128.395	0.128395																		2	11	164.5	23.7	159	68.8634	0.0688634
	2	10	152.3	31.3	154	119.181	0.119181																		2	11	168.3	21.5	159	58.0811	0.0580811
	2	10	154.3	30.1	154	111.819	0.111819																		2	11	169.7	20.7	159	51.3252	0.0513252
	2	10	156.5	28.9	154	107.691	0.107691																		2	11	172.3	19.3	159	44.3422	0.0443422
	2	10	159.7	27.1	154	93.9133	0.0939133																		2	11	175.3	17.5	159	36.1081	0.0361081
	2	10	161.7	25.9	154	90.4311	0.0904311																		2	11	178.7	16.1	159	28.4491	0.0284491
	2	10	163.9	24.5	154	81.822	0.081822																		2	11	181.3	14.9	159	24.7939	0.0247939
	2	10	166.3	23.3	154	73.1538	0.0731538																		2	11	184.3	13.5	159	20.2737	0.0202737
	2	10	169.7	21.5	154	63.3107	0.0633107																		2	11	187.1	12.5	159	17.5004	0.0175004
	2	10	172.3	20.1	154	56.6806	0.0566806																		2	11	189.3	11.7	159	16.6744	0.0166744
	2	10	174.5	19.1	154	50.5072	0.0505072																		2	11	190.5	10.9	159	16.1696	0.0161696
	2	10	176.3	18.3	154	46.0164	0.0460164																		2	11	191.5	10.5	159	16.164	0.016164
	2	10	178.5	17.3	154	40.4013	0.0404013
	2	10	180.7	16.5	154	35.6549	0.0356549
	2	10	183.1	15.5	154	31.2929	0.0312929
	2	10	184.9	14.9	154	28.7618	0.0287618
	2	11	203.5	61.7	159	0	0
	2	11	202.1	62.3	159	32.9475	0.0329475
	2	11	197.5	63.7	159	38.6199	0.0386199
	2	11	193.3	64.7	159	47.5784	0.0475784
	2	11	190.9	65.5	159	58.2267	0.0582267
	2	11	185.9	66.5	159	69.6588	0.0696588
	2	11	182.7	67.1	159	80.7359	0.0807359
	2	11	178.7	67.7	159	90.7914	0.0907914
	2	11	175.1	68.1	159	100.368	0.100368
	2	11	171.1	68.7	159	109.759	0.109759
	2	11	166.9	69.1	159	119.223	0.119223
	2	11	163.3	69.3	159	128.722	0.128722
	2	11	159.1	69.3	159	138.178	0.138178
	2	11	156.1	69.3	159	142.716	0.142716
	2	11	153.7	69.3	159	149.94	0.14994
	2	11	150.7	68.3	159	162.462	0.162462
	2	11	148.1	67.1	159	172.882	0.172882
	2	11	145.1	64.9	159	183.979	0.183979
	2	11	143.5	63.5	159	189.072	0.189072
	2	11	142.3	61.5	159	193.627	0.193627
	2	11	140.7	59.7	159	197.126	0.197126
	2	11	139.7	57.7	159	199.362	0.199362
	2	11	138.7	55.9	159	200.511	0.200511
	2	11	137.7	54.3	159	200.808	0.200808
	2	11	137.5	52.5	159	200.309	0.200309
	2	11	136.9	50.7	159	199.069	0.199069
	2	11	136.9	49.3	159	197.643	0.197643
	2	11	136.9	47.7	159	195.387	0.195387
	2	11	136.9	45.7	159	191.848	0.191848
	2	11	137.7	43.1	159	185.791	0.185791
	2	11	138.5	41.7	159	181.443	0.181443
	2	11	139.9	39.7	159	173.706	0.173706
	2	11	141.5	38.1	159	165.416	0.165416
	2	11	143.9	35.7	159	161.166	0.161166
	2	11	146.3	33.9	159	152.565	0.152565
	2	11	148.3	32.3	159	150.7	0.1507
	2	11	150.9	30.7	159	141.069	0.141069
	2	11	154.3	29.1	159	132.003	0.132003
	2	11	158.1	26.9	159	118.013	0.118013
	2	11	161.9	25.3	159	104.071	0.104071
	2	11	166.1	23.7	159	91.4018	0.0914018
	2	11	169.7	22.1	159	76.3936	0.0763936
	2	11	173.1	20.5	159	58.5144	0.0585144
	2	11	177.1	18.5	159	46.3611	0.0463611
	2	11	179.3	17.7	159	39.4235	0.0394235
	2	11	181.9	16.5	159	31.5928	0.0315928
	2	11	183.5	15.9	159	28.4543	0.0284543
	2	11	184.9	15.3	159	26.3525	0.0263525
	2	11	185.9	14.7	159	24.888	0.024888

## Sheet: Supplementary Figure 1h-i
Supplementary Figure 1h				Supplementary Figure 1i
Transfection efficiency				Cotransfection efficiency
	VeroE6				mApple+nsp3	mApple	nsp3
1	6.2201			1	53.8462	46.1538	0
2	1.67598			2	66.6667	33.3333	0
3	7.62712			3	66.6667	33.3333	0
4	1.63934			4	100	0	0
5	3.9801			5	87.5	12.5	0
6	0.865801			6	100	0	0
7	2.18579			7	75	25	0
8	4.0404			8	50	50	0
9	2.31481			9	60	40	0
10	5.65217			10	84.6154	15.3846	0
11	18.1395			11	82.0513	17.9487	0
12	7.08661			12	100	0	0
13	7.36196			13	83.3333	16.6667	0
14	9.80392			14	90	5	5
15	7.36842			15	71.4286	21.4286	7.14286
16	5.26316			16	100	0	0
17	1.39276			17	100	0	0

## Sheet: Supplementary Figure 3b
Supplementary Figure 3b
DMV diameter
	infected	nsp3-4
	385.7	166.649
	357.5	109.675
	297.3	78.27
	334.9	141.722
	364.2	69.89
	293.3	172.6
	355.6	365.276
	290.7	62.02
	391.4	100.56
	237.6	64.1
	294.2	89.26
	304	73.55
	300	84.56
	364.1	91.33
	328.7	81.28
	318.8	89.63
	350	65.05
	474.3	84.07
	327	73.53
	344.5	99.02
		219.303
		77.648
		86.361
		95.5631
		86.654
		81.735
		103.772
		102.204
		84.33
		84.46
		84.15
		110.188
		120.781
		60.94
		78.36
		79.35
		82.52
		58.45
		69.69
		94.26
		65.05
		86.16
		170.77
		75.0642
		101.118
		118.66
		116.292
		136.726
		90.618
		79.6
		248.404
		78.313
		72.45
		78.59
		150.785
		144.886
		75.84
		109.69
		119.808
		91.17
		116.724
		105.42

## Sheet: Suplementary Figure 4d-e
Supplementary Figure 4d
	Filament in Cytoplasm
matlab	Distance_(microns)	gray_value		gray/max	Distance in nm	gray set 0	gray invert
x	0	10.6289		0	0	0	-10.6289
2.21	0.0012936	6.0134		0.179019	1.2936	4.6155	-6.0134
y	0.0025872	-6.3516		0.658613	2.5872	16.9805	6.3516
0.5	0.0038808	-15.1533		1	3.8808	25.7822	15.1533
	0.0051744	-8.543		0.74361	5.1744	19.1719	8.543
x	0.006468	3.1975		0.288238	6.468	7.4314	-3.1975
5.86	0.0077616	7.0703		0.138025	7.7616	3.5586	-7.0703
y	0.0090552	7.6101		0.117089	9.0552	3.0188	-7.6101
0.5	0.0103488	8.2969		0.09045	10.3488	2.332	-8.2969
3.65
Supplementary Figure 4e
	Inside DMV
matlab	Distance_(microns)	gray_value		gray/max	nm	gray	gray
x	0	8.5		0	0	0	-8.5
3.23	0.0012936	6.7808		0.0829466	1.2936	1.7192	-6.7808
y	0.0025872	3.0664		0.262156	2.5872	5.4336	-3.0664
0.5	0.0038808	-7.2568		0.760221	3.8808	15.7568	7.2568
	0.0051744	-12.2266		1	5.1744	20.7266	12.2266
x	0.006468	-7.7983		0.786347	6.468	16.2983	7.7983
7.17	0.0077616	3.2012		0.255652	7.7616	5.2988	-3.2012
y	0.0090552	7.2852		0.0586107	9.0552	1.2148	-7.2852
0.5	0.0103488	0.9375		0.364869	10.3488	7.5625	-0.9375
3.94

## Sheet: Suplementary Figure 5g
Supplementary Figure 5g
Granules inside DMVs
		%	No of DMV filled	No of DMVs
	nsp3-4	6.77966	8	118
	ΔUbl1-Mac1	23.9316	28	117
	ΔUbl1-Ubl2	59.1837	29	49

## Sheet: Supplementary Figure 8e-g
Supplementary Figure 8e					Supplementary Figure 8f				Supplementary Figure 8g
DMV outer membrane curvature					Number of pores				Diameter - number of pores
	nsp3-4	ΔUbl1-Mac1	ΔUbl1-Ubl2			nsp3-4	ΔUbl1-Mac1		nsp3-4	number of pores	diameter
	0.022736	0.023191	0.017052			9	9			9	118
	0.023191	0.021878	0.014866			10	8			10	89
	0.022736	0.020706	0.012079			10	8			10	82.7
	0.022299	0.023191	0.014494			9	8			9	86.3
	0.024671	0.025768	0.016565			10	11			10	74.7
	0.024671	0.022299	0.021878			12	10			12	99.8
	0.027608	0.023664	0.013177			10	9			10	93.1
	0.023664	0.025208	0.019653			10	10			10	94
	0.025208	0.021878	0.017307			9	12			9	80.7
	0.019992	0.021473	0.017307			10	10			10	85.4
	0.022736	0.023191	0.015884			11	13			11	113
	0.017569	0.026966	0.021878			10	11			10	99.2
	0.025208	0.019326	0.028989			9	11			9	118.1
	0.030515	0.022736	0.018118			10	9			10	94.2
	0.021878	0.022299	0.016565			9	11			9	97.3
	0.025208	0.020343	0.01567			7	8			7	86.5
	0.024157	0.021878	0.013971			12	9			12	178.5
	0.022736	0.018118	0.017052			9	12			9	105.2
	0.024157	0.027608	0.018702			8	10			8	93.8
	0.024157	0.025768	0.015461			9	9			9	88.6
	0.019326	0.017569	0.015059			10	10			10	96.3
	0.026354	0.016565	0.014315			12	10			12	239.8
	0.017569	0.015461	0.016105			10	10			10	143.7
	0.024671	0.025768	0.017839			12	12			12	250
	0.020706	0.016565	0.016332			12	8			12	187.1
	0.023664	0.015461	0.014678			10	10			10	118
	0.021083	0.020343				9	8			9	161.3
	0.025768	0.019992				11	10			11	124.2
	0.020706	0.028282				7	11			7	104.7
	0.021878	0.026966				10	11			10	165
	0.023664	0.027608				8	9			8	137
	0.022736	0.016805
	0.019326	0.019326
	0.021083	0.023191
	0.031339	0.017569
	0.025208	0.017307
	0.025208	0.021083
	0.025208	0.021878
	0.026966	0.017839
	0.024157	0.020706
	0.023664	0.016565
	0.023664	0.021083
	0.025208	0.017052
	0.025768	0.022299
	0.023191	0.027608
	0.029732	0.017052
	0.023664	0.021083
	0.020343	0.024671
	0.019992	0.017307
	0.017839	0.028989
	0.019653	0.020706
	0.019653	0.015884
	0.018118	0.024157
	0.016565	0.021473
	0.020343	0.018702
	0.019992	0.019009
	0.019653	0.018406
	0.019326	0.021473
	0.016565	0.018702
	0.016105	0.019009
	0.019992	0.017052
	0.024671	0.017052
	0.016105	0.024157
	0.021083	0.017052
	0.023191	0.019326
	0.023664	0.018406
	0.020706	0.024671
	0.028989	0.019326
	0.025768	0.029732
	0.024157	0.015059
	0.022736	0.015059
	0.024157	0.016332
	0.021083	0.019009
	0.024671	0.017307
	0.021878	0.020706
	0.021878	0.014494
	0.024157	0.017052
	0.019326	0.027608
	0.019326	0.019653
	0.022299	0.021083
	0.022299	0.021083
	0.022299	0.016565
	0.024671	0.019326
	0.023191	0.013177
	0.023664	0.017052
	0.019009	0.017569
	0.022736	0.016105
	0.019009	0.022299
	0.021473	0.017052
	0.024671	0.015461
	0.027608	0.028989
	0.03221	0.024157
	0.019326	0.025208
	0.020706	0.012884
	0.017569	0.025768
	0.024157	0.025208
	0.019653	0.018702
	0.022736	0.021473
	0.028989	0.019992
	0.025768	0.019992
	0.024157	0.021878
	0.024157	0.019992
	0.022736	0.019992

[truncated: 1 more sheets: Supplementary Figure 10e]
